# Supplementary material for: Bovine pain scale: A novel tool for pain assessment in cattle undergoing surgery in the hospital setting
Source: PLoS One. 2025 May 23;20(5):e0323710. doi: 10.1371/journal.pone.0323710 (PMC12101770; doi:10.1371/journal.pone.0323710)
Supplement: S1 Supplementary material — (XLSX) [file pone.0323710.s004.xlsx]

## Sheet: Data
Phase 1 & 2							2.Item.Posture.when.standing				3.Item.Posture.when.lying.down				4.Item.Miscellaneous.behaviours.1				5.Item.Miscellaneous.behaviours.2				6.Item.Limb.movement/condition
Rater	Part	Animal	Group	Time-point	Rescue.analgesia	1.Item.Appetite	Arching.the.back.(except.when.standing.up.or.urinating)	Hind.limbs.extended.caudally.(observe.from.the.side)	Top of the head below the line of spinal column (if not eating)	2.Item.Posture.when.standing	Ventral.recumbency.with.full.or.partial.extension.of.one.or.both.hind.limbs	Head.on/close.to.the.ground	Extending.the.neck.and.body.forward.when.in.ventral.recumbency	3.Item.Posture.when.lying.down	Groaning	Attention.towards.the.Painful.area	Licking.the.surgical.wound	4.Item.Miscellaneous.behaviours.1	Lambs’.ears.ears.rotated.back.and.the.pinna.facing.down	Tense.expression/strained.appearance.furrows.above.the.eyes.and.puckers.above.the.nostrils	Wagging.the.tail.abruptly.and.repeatedly	5.Item.Miscellaneous.behaviours.2	Lifting.one.foot.of.the.ground	Kicking/foot.stamping	Restlessness.(pacing)	Weight.shifting	6.Item.Limb.movement/condition	7.Item.Interactive.behaviour.with.the.environment	8.Item.Response.to.approach	9.Item.Activity.and.locomotion	Total.Score.BPS	VAS	How.many.times.have.you.watched.the.video?
Evaluator 3	1	23	Pain	P4	0	0	0	0	1	1	0	0	0	0	0	0	0	0	0	0	0	0	0	0	0	0	0	0	0	1	2	22	1 time
Evaluator 1	1	23	Pain	P4	1	0	0	0	1	1	0	0	0	0	0	0	0	0	0	0	0	0	1	0	0	0	1	0	0	1	3	35	1 time
Evaluator 4	1	23	Pain	P4	1	1	0	1	1	2	0	0	0	0	0	0	0	0	0	0	0	0	1	0	0	0	1	0	0	1	5	60	3 times
Evaluator 2	1	23	Pain	P4	0	1	0	0	1	1	0	0	0	0	0	0	0	0	0	0	0	0	0	0	0	0	0	0	0	0	2	16	3 times
Evaluator 3	1	6	Control	C1	1	0	1	0	0	1	0	0	0	0	1	0	0	1	0	1	1	2	1	1	0	0	2	0	0	.	6	40	1 time
Evaluator 1	1	6	Control	C1	0	0	0	0	0	0	0	0	0	0	0	0	0	0	0	1	1	2	1	1	0	1	2	0	0	.	4	33	3 times
Evaluator 4	1	6	Control	C1	0	0	0	0	0	0	0	0	0	0	0	0	0	0	0	0	0	0	0	1	0	0	1	0	0	.	1	19	3 times
Evaluator 2	1	6	Control	C1	0	0	0	0	0	0	0	0	0	0	0	0	0	0	0	0	0	0	1	1	0	1	2	0	1	.	3	15	2 times
Evaluator 3	1	31	Pain	P2	1	2	0	0	0	0	1	1	0	2	0	0	0	0	1	1	0	2	0	0	0	0	0	2	1	2	11	68	1 time
Evaluator 1	1	31	Pain	P2	1	2	0	0	0	0	1	1	0	2	0	0	0	0	1	1	0	2	0	0	0	0	0	1	1	.	8	49	1 time
Evaluator 4	1	31	Pain	P2	1	2	0	0	0	0	0	1	0	1	0	0	0	0	1	1	0	2	0	0	0	0	0	1	1	2	9	91	3 times
Evaluator 2	1	31	Pain	P2	0	2	0	0	0	0	0	0	0	0	0	0	0	0	0	0	0	0	0	0	0	0	0	0	1	0	3	14	2 times
Evaluator 3	1	21	Pain	P1	1	.	0	1	1	2	0	0	0	0	1	0	0	1	1	1	0	2	0	0	1	0	1	2	2	1	11	60	1 time
Evaluator 1	1	21	Pain	P1	0	.	0	1	1	2	0	0	0	0	1	0	0	1	1	0	1	2	0	0	1	1	2	1	2	1	11	36	2 times
Evaluator 4	1	21	Pain	P1	1	.	1	1	1	2	0	0	0	0	1	0	0	1	1	0	0	1	0	0	0	0	0	2	2	1	9	91	3 times
Evaluator 2	1	21	Pain	P1	1	.	0	1	1	2	0	0	0	0	1	0	0	1	0	0	0	0	0	0	0	0	0	0	2	1	6	81	2 times
Evaluator 3	1	17	Pain	P1	1	.	0	0	1	1	0	0	0	0	1	1	0	2	1	0	0	1	0	1	0	0	1	0	1	.	6	30	1 time
Evaluator 1	1	17	Pain	P1	1	.	1	0	1	2	0	0	0	0	1	0	0	1	1	1	1	2	1	1	0	1	2	0	1	.	8	47	2 times
Evaluator 4	1	17	Pain	P1	1	2	0	0	1	1	0	0	0	0	0	1	0	1	1	0	1	2	0	1	0	0	1	0	0	.	5	58	2 times
Evaluator 2	1	17	Pain	P1	0	0	0	0	0	0	0	0	0	0	1	0	0	1	1	0	0	1	1	0	0	0	1	0	1	0	4	16	3 times
Evaluator 3	1	3	Pain	P2	1	0	1	0	1	2	1	0	1	2	0	0	0	0	1	1	1	2	0	0	0	1	1	2	2	2	13	50	1 time
Evaluator 1	1	3	Pain	P2	0	0	0	0	0	0	1	0	0	1	0	0	0	0	1	1	1	2	1	0	0	1	2	0	2	.	7	19	4 times
Evaluator 4	1	3	Pain	P2	1	0	1	0	0	1	1	0	0	1	0	0	0	0	1	0	1	2	0	0	0	1	1	1	2	.	8	74	4 times
Evaluator 2	1	3	Pain	P2	1	0	0	0	1	1	1	0	0	1	1	0	0	1	1	1	1	2	0	0	0	1	1	1	2	1	10	69	2 times
Evaluator 3	1	14	Pain	P3	1	2	0	0	0	0	1	0	0	1	0	0	0	0	1	1	0	2	0	0	0	0	0	1	1	.	7	59	1 time
Evaluator 1	1	14	Pain	P3	1	2	0	0	0	0	1	0	0	1	0	0	0	0	1	1	0	2	0	0	0	0	0	2	0	.	7	46	1 time
Evaluator 4	1	14	Pain	P3	1	2	0	0	0	0	1	0	0	1	0	0	0	0	1	0	0	1	0	0	0	0	0	1	0	0	5	59	3 times
Evaluator 2	1	14	Pain	P3	1	2	0	0	0	0	1	0	0	1	0	0	0	0	1	1	0	2	0	0	0	0	0	1	0	0	6	68	2 times
Evaluator 3	1	26	Pain	P3	1	0	0	0	0	0	0	0	0	0	0	0	0	0	0	0	0	0	1	0	0	0	1	1	0	2	4	42	1 time
Evaluator 1	1	26	Pain	P3	0	0	0	0	0	0	0	0	0	0	0	0	0	0	0	0	0	0	1	0	0	1	2	0	2	1	5	30	2 times
Evaluator 4	1	26	Pain	P3	0	0	0	0	0	0	0	0	0	0	0	0	0	0	0	0	0	0	1	0	0	0	1	0	0	0	1	12	2 times
Evaluator 2	1	26	Pain	P3	0	0	0	0	0	0	0	0	0	0	0	0	0	0	0	1	0	1	1	0	0	1	2	0	2	0	5	20	2 times
Evaluator 3	1	19	Pain	P3	1	0	0	0	0	0	0	0	0	0	0	0	0	0	0	0	1	1	0	0	0	1	1	2	1	2	7	46	2 times
Evaluator 1	1	19	Pain	P3	0	0	0	0	0	0	0	0	0	0	0	0	0	0	0	0	0	0	0	0	0	1	1	0	1	0	2	5	2 times
Evaluator 4	1	19	Pain	P3	0	0	0	0	0	0	0	0	0	0	0	0	0	0	0	0	0	0	0	0	0	1	1	0	1	1	3	11	3 times
Evaluator 2	1	19	Pain	P3	0	0	0	0	0	0	0	0	0	0	0	0	0	0	0	0	0	0	0	0	0	1	1	0	1	0	2	22	2 times
Evaluator 3	1	23	Pain	P1	1	2	0	0	1	1	0	0	0	0	0	0	0	0	0	0	0	0	1	0	0	0	1	1	0	1	6	33	1 time
Evaluator 1	1	23	Pain	P1	0	.	0	0	0	0	0	0	0	0	0	0	0	0	1	0	0	1	0	1	0	1	2	0	0	0	3	11	1 time
Evaluator 4	1	23	Pain	P1	0	2	0	0	0	0	0	0	0	0	0	0	0	0	0	1	0	1	1	0	0	0	1	0	0	1	5	19	2 times
Evaluator 2	1	23	Pain	P1	0	2	0	0	1	1	0	0	0	0	0	0	0	0	0	1	0	1	1	0	0	0	1	0	0	0	5	23	2 times
Evaluator 3	1	17	Pain	P2	1	1	1	0	1	2	0	0	0	0	0	0	0	0	1	1	0	2	0	0	0	1	1	2	1	.	9	38	1 time
Evaluator 1	1	17	Pain	P2	1	1	1	0	1	2	0	0	0	0	0	0	0	0	1	1	0	2	1	0	0	1	2	1	1	.	9	42	1 time
Evaluator 4	1	17	Pain	P2	1	1	0	0	1	1	0	0	0	0	0	0	0	0	1	0	0	1	0	0	0	0	0	0	0	.	3	44	3 times
Evaluator 2	1	17	Pain	P2	1	1	0	0	1	1	0	0	0	0	0	0	0	0	1	1	0	2	0	0	0	1	1	0	2	0	7	53	2 times
Evaluator 3	1	10	Pain	P4	0	0	0	0	0	0	0	0	0	0	0	0	0	0	0	0	0	0	1	0	0	0	1	1	0	.	2	24	1 time
Evaluator 1	1	10	Pain	P4	0	0	0	0	0	0	0	0	0	0	0	0	0	0	1	1	1	2	0	0	0	1	1	0	1	.	4	8	1 time
Evaluator 4	1	10	Pain	P4	0	0	0	0	0	0	0	0	0	0	0	0	0	0	0	0	1	1	0	0	0	0	0	0	.	.	1	19	3 times
Evaluator 2	1	10	Pain	P4	0	0	0	0	0	0	0	0	0	0	0	0	0	0	0	0	1	1	0	0	0	1	1	0	.	0	2	11	2 times
Evaluator 3	1	28	Pain	P4	1	2	0	0	0	0	1	1	0	2	0	1	0	1	0	1	0	1	0	0	0	0	0	1	0	2	9	65	1 time
Evaluator 1	1	28	Pain	P4	1	2	0	0	0	0	1	1	0	2	0	0	0	0	0	0	1	1	0	0	0	0	0	1	1	.	7	45	1 time
Evaluator 4	1	28	Pain	P4	1	2	0	0	0	0	1	1	0	2	0	1	0	1	0	0	0	0	0	0	0	0	0	1	0	0	6	63	3 times
Evaluator 2	1	28	Pain	P4	0	2	0	0	0	0	1	1	0	2	0	0	0	0	0	0	0	0	0	0	0	0	0	0	0	0	4	23	1 time
Evaluator 3	1	15	Control	C1	1	0	0	0	0	0	0	0	0	0	0	0	0	0	1	0	0	1	0	1	0	1	2	0	0	1	4	31	1 time
Evaluator 1	1	15	Control	C1	1	0	0	0	0	0	0	0	0	0	0	0	0	0	1	1	1	2	1	1	0	1	2	0	0	.	4	41	2 times
Evaluator 4	1	15	Control	C1	0	0	0	0	0	0	0	0	0	0	0	0	0	0	0	0	0	0	0	0	0	0	0	0	0	.	0	1	2 times
Evaluator 2	1	15	Control	C1	0	0	0	0	0	0	0	0	0	0	0	0	0	0	0	0	0	0	0	0	0	1	1	0	0	0	1	3	2 times
Evaluator 3	1	13	Pain	P4	1	1	1	0	0	1	0	0	0	0	0	0	0	0	1	1	0	2	0	0	0	1	1	1	2	2	10	68	1 time
Evaluator 1	1	13	Pain	P4	0	1	0	0	1	1	0	0	0	0	0	0	0	0	1	1	0	2	0	0	0	1	1	1	2	.	8	19	1 time
Evaluator 4	1	13	Pain	P4	1	2	0	0	1	1	0	0	0	0	0	0	0	0	0	0	0	0	0	0	0	0	0	0	1	2	6	62	3 times
Evaluator 2	1	13	Pain	P4	0	1	0	0	1	1	0	0	0	0	0	0	0	0	0	1	0	1	0	0	0	0	0	0	2	0	5	13	2 times
Evaluator 3	1	11	Pain	P2	0	0	0	0	0	0	0	0	0	0	0	0	0	0	0	0	0	0	0	0	0	0	0	0	0	0	0	14	1 time
Evaluator 1	1	11	Pain	P2	0	0	0	0	0	0	0	0	0	0	0	0	0	0	0	1	1	2	0	0	0	1	1	0	0	.	3	3	1 time
Evaluator 4	1	11	Pain	P2	0	0	0	0	0	0	0	0	0	0	0	0	0	0	0	0	1	1	0	0	0	0	0	0	0	.	1	5	2 times
Evaluator 2	1	11	Pain	P2	0	0	0	0	0	0	0	0	0	0	0	0	0	0	0	0	1	1	0	0	0	1	1	0	0	0	2	1	2 times
Evaluator 3	1	6	Control	C2	1	1	1	0	0	1	0	0	0	0	0	0	0	0	1	1	1	2	0	1	0	0	1	2	1	2	10	60	1 time
Evaluator 1	1	6	Control	C2	1	1	0	0	1	1	0	0	0	0	0	0	0	0	1	1	1	2	0	1	0	1	2	0	0	2	8	47	2 times
Evaluator 4	1	6	Control	C2	0	1	0	0	0	0	0	0	0	0	0	0	0	0	0	0	1	1	1	0	0	0	1	0	0	2	5	31	2 times
Evaluator 2	1	6	Control	C2	1	1	0	0	0	0	0	0	0	0	0	0	0	0	0	1	1	2	1	0	0	1	2	0	1	2	8	78	2 times
Evaluator 3	1	28	Pain	P3	1	0	0	0	0	0	1	0	1	2	0	0	0	0	0	1	0	1	0	0	0	0	0	1	0	2	6	49	1 time
Evaluator 1	1	28	Pain	P3	0	0	0	0	0	0	1	1	0	2	0	0	0	0	0	0	0	0	0	0	0	0	0	0	0	.	2	6	1 time
Evaluator 4	1	28	Pain	P3	0	0	0	0	0	0	0	1	0	1	0	0	0	0	0	0	0	0	0	0	0	0	0	0	0	0	1	29	2 times
Evaluator 2	1	28	Pain	P3	1	0	0	0	0	0	1	1	0	2	0	0	0	0	0	1	0	1	0	0	0	0	0	0	1	1	5	43	3 times
Evaluator 3	1	12	Pain	P4	1	2	0	0	0	0	0	0	0	0	1	1	0	2	1	1	0	2	0	0	0	0	0	0	0	2	8	55	1 time
Evaluator 1	1	12	Pain	P4	0	2	0	0	1	1	0	0	0	0	0	1	0	1	0	1	0	1	0	0	0	1	1	0	0	.	6	26	2 times
Evaluator 4	1	12	Pain	P4	1	2	0	1	0	1	0	0	0	0	0	1	0	1	0	1	0	1	0	0	0	1	1	0	0	2	8	83	3 times
Evaluator 2	1	12	Pain	P4	1	2	0	0	0	0	0	0	0	0	1	0	0	1	0	1	0	1	0	0	0	1	1	0	0	1	6	54	2 times
Evaluator 3	1	5	Pain	P1	1	.	0	0	1	1	0	0	0	0	1	0	0	1	1	0	0	1	1	0	0	0	1	0	0	.	4	46	1 time
Evaluator 1	1	5	Pain	P1	1	1	0	1	1	2	0	0	0	0	1	0	0	1	1	1	1	2	1	1	0	1	2	0	0	.	8	52	3 times
Evaluator 4	1	5	Pain	P1	1	.	0	1	1	2	0	0	0	0	1	0	0	1	1	1	0	2	1	0	0	1	2	0	0	.	7	91	2 times
Evaluator 2	1	5	Pain	P1	1	.	0	0	1	1	0	0	0	0	1	0	0	1	1	1	0	2	1	0	0	1	2	0	1	1	8	45	2 times
Evaluator 3	1	13	Pain	P2	1	2	1	1	1	2	0	0	0	0	0	0	0	0	1	1	0	2	1	1	0	1	2	1	0	2	11	84	1 time
Evaluator 1	1	13	Pain	P2	1	2	0	1	1	2	0	0	0	0	0	0	0	0	0	1	0	1	1	1	0	1	2	0	0	1	8	57	2 times
Evaluator 2	1	13	Pain	P2	1	2	0	0	1	1	0	0	0	0	0	0	0	0	0	1	0	1	1	1	0	1	2	1	0	1	8	55	2 times
Evaluator 4	1	13	Pain	P2	1	2	1	0	1	2	0	0	0	0	0	0	0	0	0	1	0	1	1	1	0	0	2	0	0	2	9	85	2 times
Evaluator 3	1	3	Pain	P1	1	2	0	0	0	0	1	1	0	2	0	0	0	0	1	1	0	2	0	0	0	0	0	2	2	2	12	87	1 time
Evaluator 1	1	3	Pain	P1	1	2	0	0	0	0	0	1	0	1	0	0	0	0	1	1	0	2	0	0	0	0	0	2	2	2	11	65	1 time
Evaluator 2	1	3	Pain	P1	1	.	0	0	0	0	1	0	0	1	0	0	0	0	1	1	0	2	0	0	0	0	0	2	2	2	9	82	2 times
Evaluator 4	1	3	Pain	P1	1	.	0	0	0	0	0	0	0	0	0	0	0	0	1	0	0	1	0	0	0	0	0	2	2	.	5	84	2 times
Evaluator 3	1	15	Pain	P1	1	.	0	0	1	1	0	0	0	0	0	1	0	1	1	1	0	2	1	0	0	0	1	0	0	0	5	54	1 time
Evaluator 1	1	15	Pain	P1	0	1	0	0	1	1	0	0	0	0	0	0	0	0	1	1	0	2	0	0	0	1	1	0	0	1	6	31	2 times
Evaluator 2	1	15	Pain	P1	1	.	0	0	1	1	0	0	0	0	0	0	0	0	1	0	0	1	0	0	0	1	1	0	0	1	4	55	2 times
Evaluator 4	1	15	Pain	P1	0	.	0	0	0	0	0	0	0	0	0	0	0	0	1	0	0	1	0	0	0	0	0	0	.	1	2	8	2 times
Evaluator 3	1	27	Pain	P2	1	0	0	0	0	0	1	1	1	2	0	0	0	0	1	1	0	2	0	0	0	0	0	2	0	.	6	66	1 time
Evaluator 1	1	27	Pain	P2	0	0	0	0	0	0	1	1	0	2	0	0	0	0	1	0	0	1	0	0	0	0	0	0	0	.	3	11	1 time
Evaluator 2	1	27	Pain	P2	0	0	0	0	0	0	1	0	0	1	0	0	0	0	1	0	0	1	0	0	0	0	0	0	0	0	2	18	2 times
Evaluator 4	1	27	Pain	P2	0	0	0	0	0	0	1	1	0	2	0	0	0	0	0	0	0	0	0	0	0	0	0	0	0	0	2	10	2 times
Evaluator 3	1	5	Pain	P4	1	1	0	0	1	1	0	0	0	0	0	0	0	0	1	1	0	2	0	1	0	0	1	0	2	0	7	52	1 time
Evaluator 1	1	5	Pain	P4	1	0	0	0	1	1	0	0	0	0	0	0	0	0	1	1	1	2	1	1	0	1	2	0	2	.	7	46	2 times
Evaluator 2	1	5	Pain	P4	0	1	0	0	1	1	0	0	0	0	0	0	0	0	1	0	1	2	1	1	0	0	2	0	1	0	7	27	2 times
Evaluator 4	1	5	Pain	P4	0	0	0	0	1	1	0	0	0	0	0	0	0	0	0	0	1	1	1	0	0	0	1	0	2	.	5	12	3 times
Evaluator 3	1	5	Control	C2	1	2	0	0	1	1	1	0	0	1	0	0	0	0	1	1	1	2	1	1	0	1	2	0	0	1	9	68	1 time
Evaluator 1	1	5	Control	C2	1	2	0	0	1	1	1	0	0	1	0	0	0	0	0	1	1	2	1	0	0	1	2	0	0	.	8	45	2 times
Evaluator 2	1	5	Control	C2	1	2	0	0	0	0	1	0	0	1	0	0	0	0	0	1	0	1	1	1	0	1	2	0	0	1	7	53	3 times
Evaluator 4	1	5	Control	C2	0	2	0	0	1	1	0	0	0	0	0	0	0	0	0	0	1	1	0	0	0	1	1	0	0	.	5	12	3 times
Evaluator 3	1	22	Pain	P1	1	2	0	0	0	0	1	1	1	2	0	0	0	0	1	1	0	2	0	0	0	0	0	2	0	2	10	85	1 time
Evaluator 1	1	22	Pain	P1	0	2	0	0	0	0	1	0	0	1	0	0	0	0	1	1	0	2	0	0	0	0	0	0	0	.	5	14	1 time
Evaluator 2	1	22	Pain	P1	1	2	0	0	0	0	1	0	1	2	1	0	0	1	1	1	1	2	0	0	0	0	0	1	1	.	9	74	2 times
Evaluator 4	1	22	Pain	P1	1	.	0	0	0	0	1	0	1	2	0	0	0	0	1	0	1	2	0	0	0	0	0	0	0	1	5	64	2 times
Evaluator 3	1	25	Pain	P3	1	0	1	0	0	1	0	0	0	0	0	0	0	0	1	0	1	2	0	0	0	0	0	1	2	1	7	42	1 time
Evaluator 1	1	25	Pain	P3	0	0	0	0	0	0	0	0	0	0	0	0	0	0	1	0	0	1	1	0	0	1	2	0	2	0	5	3	2 times
Evaluator 2	1	25	Pain	P3	0	0	0	1	0	1	0	0	0	0	0	0	0	0	0	0	1	1	1	0	0	0	1	0	2	0	5	7	2 times
Evaluator 4	1	25	Pain	P3	0	0	0	1	0	1	0	0	0	0	0	0	0	0	0	0	1	1	0	0	0	0	0	1	2	0	5	24	2 times
Evaluator 3	1	16	Pain	P4	1	2	0	0	0	0	0	0	1	1	0	0	0	0	1	1	0	2	0	0	0	0	0	1	2	2	10	56	1 time
Evaluator 1	1	16	Pain	P4	0	2	0	0	0	0	0	0	0	0	0	0	0	0	1	1	0	2	0	0	0	0	0	0	2	2	8	29	1 time
Evaluator 2	1	16	Pain	P4	1	2	0	0	0	0	0	0	1	1	0	0	0	0	1	1	0	2	0	0	0	0	0	0	2	2	9	79	2 times
Evaluator 4	1	16	Pain	P4	1	2	0	0	0	0	0	1	1	2	0	0	0	0	1	0	0	1	0	0	0	0	0	1	1	.	7	70	3 times
Evaluator 3	1	7	Pain	P2	1	2	0	1	0	1	0	0	0	0	0	0	0	0	1	0	1	2	0	0	1	0	1	0	0	1	7	46	1 time
Evaluator 1	1	7	Pain	P2	1	1	0	0	0	0	0	0	0	0	0	0	0	0	1	0	1	2	0	0	1	1	2	0	0	1	6	39	2 times
Evaluator 2	1	7	Pain	P2	1	1	0	0	1	1	0	0	0	0	0	0	0	0	1	0	1	2	0	0	1	0	1	0	1	0	6	35	2 times
Evaluator 4	1	7	Pain	P2	0	1	0	0	0	0	0	0	0	0	0	0	0	0	0	0	1	1	0	0	1	0	1	0	0	0	3	19	2 times
Evaluator 3	1	5	Pain	P2	1	0	1	0	0	1	0	0	0	0	0	0	0	0	1	1	0	2	1	1	0	0	2	1	0	0	6	53	1 time
Evaluator 1	1	5	Pain	P2	1	0	0	0	0	0	0	0	0	0	0	0	0	0	1	1	1	2	1	1	0	1	2	1	2	.	7	42	1 time
Evaluator 2	1	5	Pain	P2	0	0	0	0	0	0	0	0	0	0	0	0	0	0	1	0	1	2	1	1	0	0	2	0	0	0	4	8	2 times
Evaluator 4	1	5	Pain	P2	0	0	0	0	0	0	0	0	0	0	0	0	0	0	0	0	1	1	1	0	0	0	1	0	0	.	2	9	3 times
Evaluator 3	1	26	Pain	P2	1	1	0	1	0	1	1	1	0	2	0	0	0	0	1	0	1	2	1	1	0	0	2	2	2	2	14	60	1 time
Evaluator 1	1	26	Pain	P2	0	0	0	0	0	0	1	1	0	2	0	0	0	0	1	0	1	2	0	1	0	1	2	1	2	0	9	31	1 time
Evaluator 2	1	26	Pain	P2	1	1	0	0	0	0	0	0	1	1	0	0	0	0	1	1	0	2	1	1	0	1	2	1	2	1	10	35	2 times
Evaluator 4	1	26	Pain	P2	1	1	0	0	0	0	1	0	0	1	0	0	0	0	1	0	0	1	0	0	0	0	0	0	1	0	4	59	3 times
Evaluator 3	1	10	Control	C2	1	0	1	0	1	2	0	0	0	0	0	0	0	0	1	1	1	2	1	1	0	1	2	1	0	0	7	63	1 time
Evaluator 1	1	10	Control	C2	1	0	0	0	0	0	0	0	0	0	0	0	0	0	1	1	1	2	1	1	0	1	2	0	.	1	5	44	2 times
Evaluator 2	1	10	Control	C2	1	0	0	0	0	0	0	0	0	0	0	0	0	0	0	0	1	1	1	1	0	1	2	0	0	1	4	40	1 time
Evaluator 4	1	10	Control	C2	0	0	0	0	0	0	0	0	0	0	0	0	0	0	0	0	1	1	0	1	0	1	2	0	0	.	3	7	2 times
Evaluator 3	1	31	Pain	P3	1	2	1	0	1	2	0	0	0	0	0	1	0	1	1	0	0	1	1	0	0	1	2	2	0	2	12	65	1 time
Evaluator 1	1	31	Pain	P3	1	2	0	0	1	1	0	0	0	0	0	1	0	1	1	0	1	2	0	0	0	1	1	0	0	1	8	42	1 time
Evaluator 2	1	31	Pain	P3	1	2	0	1	1	2	0	0	0	0	0	1	0	1	1	1	1	2	0	0	0	1	1	1	1	1	11	53	2 times
Evaluator 4	1	31	Pain	P3	1	2	0	0	1	1	0	0	0	0	0	1	0	1	1	0	1	2	0	0	0	1	1	0	0	1	8	76	3 times
Evaluator 3	1	15	Control	C2	1	0	1	0	1	2	0	0	0	0	0	0	0	0	1	0	0	1	1	1	0	1	2	1	0	0	6	49	1 time
Evaluator 1	1	15	Control	C2	1	0	0	0	1	1	0	0	0	0	0	0	0	0	1	0	1	2	0	1	0	1	2	0	0	.	5	42	1 time
Evaluator 2	1	15	Control	C2	1	0	0	0	1	1	0	0	0	0	0	0	0	0	1	1	1	2	1	1	0	1	2	0	0	1	6	37	2 times
Evaluator 4	1	15	Control	C2	0	0	0	0	1	1	0	0	0	0	0	0	0	0	1	0	0	1	0	0	0	1	1	0	0	.	3	21	3 times
Evaluator 3	1	7	Pain	P1	0	2	0	1	1	2	0	0	0	0	0	0	0	0	1	1	0	2	0	0	0	0	0	0	0	0	6	33	1 time
Evaluator 1	1	7	Pain	P1	0	.	0	0	0	0	0	0	0	0	0	0	0	0	1	1	1	2	0	0	0	1	1	0	0	0	3	7	1 time
Evaluator 2	1	7	Pain	P1	0	.	0	0	1	1	0	0	0	0	0	0	0	0	1	1	0	2	1	0	0	0	1	0	0	0	4	19	2 times
Evaluator 4	1	7	Pain	P1	0	.	0	0	0	0	0	0	0	0	0	0	0	0	1	0	1	2	0	0	0	1	1	0	0	0	3	28	2 times
Evaluator 3	1	27	Pain	P3	1	1	1	0	1	2	0	0	0	0	0	0	0	0	1	1	0	2	1	0	0	0	1	1	2	0	9	44	1 time
Evaluator 1	1	27	Pain	P3	0	0	0	0	1	1	0	0	0	0	0	0	0	0	1	1	1	2	0	0	0	1	1	0	2	0	6	27	1 time
Evaluator 2	1	27	Pain	P3	1	1	1	0	1	2	0	0	0	0	0	0	0	0	0	1	0	1	1	0	0	1	2	0	2	1	9	51	2 times
Evaluator 4	1	27	Pain	P3	0	0	0	0	0	0	0	0	0	0	0	0	0	0	0	0	1	1	0	0	0	1	1	0	0	0	2	38	2 times
Evaluator 3	1	12	Pain	P2	1	2	0	0	1	1	0	0	0	0	0	0	0	0	1	1	0	2	0	0	0	0	0	0	0	0	5	40	1 time
Evaluator 1	1	12	Pain	P2	0	.	0	0	1	1	0	0	0	0	0	0	0	0	1	1	0	2	0	0	0	0	0	0	0	0	3	13	1 time
Evaluator 2	1	12	Pain	P2	0	.	0	0	1	1	0	0	0	0	0	0	0	0	0	1	0	1	0	0	0	0	0	0	0	0	2	18	2 times
Evaluator 4	1	12	Pain	P2	0	2	0	0	0	0	0	0	0	0	0	1	0	1	1	0	0	1	0	0	0	0	0	0	0	0	4	24	3 times
Evaluator 3	1	29	Pain	P1	1	1	0	0	1	1	0	0	0	0	1	0	0	1	1	0	1	2	1	1	0	1	2	0	2	1	10	47	1 time
Evaluator 1	1	29	Pain	P1	1	1	0	0	1	1	0	0	0	0	0	0	0	0	1	0	1	2	1	1	0	1	2	0	2	1	9	49	1 time
Evaluator 2	1	29	Pain	P1	1	.	0	0	0	0	0	0	0	0	0	0	0	0	1	0	1	2	1	1	0	1	2	0	2	1	7	51	2 times
Evaluator 4	1	29	Pain	P1	0	0	0	0	0	0	0	0	0	0	0	0	0	0	1	0	1	2	1	0	0	1	2	0	1	1	6	22	3 times
Evaluator 3	1	14	Pain	P4	1	1	1	0	1	2	0	0	0	0	1	0	0	1	1	1	0	2	0	0	0	0	0	1	2	1	10	59	1 time
Evaluator 1	1	14	Pain	P4	1	1	0	0	1	1	0	0	0	0	0	0	0	0	1	1	1	2	0	0	0	1	1	1	2	1	9	43	1 time
Evaluator 2	1	14	Pain	P4	0	0	0	0	1	1	0	0	0	0	0	1	0	1	0	0	1	1	0	0	0	0	0	0	0	1	4	12	2 times
Evaluator 4	1	14	Pain	P4	1	0	0	0	1	1	0	0	0	0	0	1	0	1	1	0	1	2	1	0	0	0	1	0	2	1	8	56	3 times
Evaluator 3	1	28	Pain	P1	1	2	0	0	0	0	0	1	0	1	0	0	0	0	1	0	0	1	0	0	0	0	0	2	2	2	10	66	1 time
Evaluator 1	1	28	Pain	P1	1	2	0	0	0	0	0	1	0	1	0	0	0	0	1	0	0	1	0	0	0	0	0	2	2	.	8	74	1 time
Evaluator 2	1	28	Pain	P1	1	.	0	0	0	0	0	1	1	2	0	1	0	1	0	1	0	1	0	0	0	0	0	1	2	.	7	77	2 times
Evaluator 4	1	28	Pain	P1	1	2	0	0	0	0	0	1	0	1	0	1	0	1	1	0	0	1	0	0	0	0	0	1	2	0	8	85	2 times
Evaluator 3	1	8	Pain	P4	1	0	0	0	0	0	1	1	0	2	0	0	0	0	0	1	0	1	0	0	0	0	0	1	0	2	6	67	1 time
Evaluator 1	1	8	Pain	P4	0	0	0	0	0	0	1	1	0	2	0	0	0	0	0	0	0	0	0	0	0	0	0	0	0	.	2	11	2 times
Evaluator 2	1	8	Pain	P4	0	0	0	0	0	0	1	1	0	2	0	0	0	0	0	0	0	0	0	0	0	0	0	0	0	0	2	18	2 times
Evaluator 4	1	8	Pain	P4	1	0	0	0	0	0	1	0	0	1	0	1	0	1	0	0	0	0	0	0	0	0	0	1	2	0	5	70	2 times
Evaluator 3	1	21	Pain	P4	1	0	0	0	0	0	1	1	1	2	0	1	0	1	0	0	0	0	0	0	0	0	0	2	0	2	7	65	1 time
Evaluator 1	1	21	Pain	P4	0	0	0	0	0	0	1	1	0	2	0	0	0	0	0	0	0	0	0	0	0	0	0	0	0	.	2	13	1 time
Evaluator 2	1	21	Pain	P4	0	0	0	0	0	0	1	1	0	2	0	0	0	0	0	0	0	0	0	0	0	0	0	0	0	0	2	14	2 times
Evaluator 4	1	21	Pain	P4	0	0	0	0	0	0	1	0	0	1	0	1	0	1	0	0	0	0	0	0	0	0	0	0	0	0	2	30	2 times
Evaluator 3	1	16	Pain	P2	1	2	1	0	0	1	0	0	0	0	0	0	0	0	1	1	0	2	1	0	0	1	2	2	2	.	11	70	1 time
Evaluator 1	1	16	Pain	P2	1	2	0	0	0	0	0	0	0	0	0	0	0	0	1	1	1	2	1	0	0	1	2	0	1	1	8	54	2 times
Evaluator 2	1	16	Pain	P2	1	2	0	0	1	1	0	0	0	0	0	0	0	0	1	1	1	2	1	0	0	1	2	1	2	1	11	78	2 times
Evaluator 4	1	16	Pain	P2	1	2	0	1	0	1	0	0	0	0	0	0	0	0	0	0	1	1	1	0	0	1	2	0	1	.	7	48	2 times
Evaluator 3	1	29	Pain	P4	1	0	0	0	0	0	1	1	1	2	1	0	0	1	1	1	1	2	0	0	0	0	0	2	0	2	9	71	1 time
Evaluator 1	1	29	Pain	P4	1	0	0	0	0	0	1	1	0	2	0	0	0	0	1	1	1	2	0	0	0	0	0	0	0	.	4	46	2 times
Evaluator 2	1	29	Pain	P4	1	0	0	0	0	0	1	1	0	2	0	0	0	0	1	1	1	2	0	0	0	0	0	1	1	.	6	64	2 times
Evaluator 4	1	29	Pain	P4	0	0	0	0	0	0	1	0	0	1	0	0	0	0	1	0	1	2	0	0	0	0	0	0	0	1	4	37	2 times
Evaluator 3	1	10	Control	C1	1	0	0	0	1	1	0	0	0	0	0	0	0	0	0	1	1	2	0	1	0	1	2	1	0	1	7	47	1 time
Evaluator 1	1	10	Control	C1	1	0	0	0	1	1	0	0	0	0	0	0	0	0	0	1	1	2	1	1	0	1	2	0	0	1	6	47	2 times
Evaluator 2	1	10	Control	C1	1	1	0	0	1	1	0	0	0	0	0	0	0	0	0	1	1	2	0	1	0	1	2	0	0	1	7	53	2 times
Evaluator 4	1	10	Control	C1	0	0	0	0	0	0	0	0	0	0	0	0	0	0	0	0	1	1	0	1	0	1	2	0	0	.	3	15	2 times
Evaluator 3	1	15	Pain	P3	1	2	0	0	0	0	1	1	0	2	0	0	0	0	0	1	0	1	0	0	0	0	0	1	0	2	8	70	1 time
Evaluator 1	1	15	Pain	P3	0	2	0	0	0	0	1	0	0	1	0	0	0	0	0	0	0	0	0	0	0	0	0	0	0	.	3	19	1 time
Evaluator 2	1	15	Pain	P3	1	2	0	0	0	0	1	0	0	1	0	0	0	0	0	0	0	0	0	0	0	0	0	1	0	.	4	50	2 times
Evaluator 4	1	15	Pain	P3	0	2	0	0	0	0	1	0	0	1	0	0	0	0	0	0	0	0	0	0	0	0	0	0	0	0	3	15	2 times
Evaluator 3	1	30	Pain	P4	1	1	0	0	0	0	1	0	1	2	0	0	0	0	0	1	0	1	0	0	0	0	0	1	0	2	7	72	1 time
Evaluator 1	1	30	Pain	P4	1	1	0	0	0	0	1	0	0	1	0	1	0	1	0	1	1	2	0	0	0	0	0	0	0	.	5	48	1 time
Evaluator 2	1	30	Pain	P4	1	1	0	0	0	0	1	1	0	2	0	0	0	0	0	1	0	1	0	0	0	0	0	0	0	.	4	37	2 times
Evaluator 4	1	30	Pain	P4	1	1	0	0	0	0	1	0	1	2	0	1	0	1	0	1	0	1	0	0	0	0	0	0	0	1	6	60	2 times
Evaluator 3	1	30	Pain	P3	1	0	0	0	0	0	0	0	0	0	1	0	0	1	0	0	0	0	1	0	0	0	1	0	0	1	3	42	1 time
Evaluator 1	1	30	Pain	P3	1	0	0	0	0	0	0	0	0	0	1	0	0	1	0	0	0	0	1	0	0	1	2	0	0	1	4	44	3 times
Evaluator 2	1	30	Pain	P3	0	0	0	1	0	1	0	0	0	0	1	0	0	1	0	0	0	0	1	0	0	0	1	0	0	.	3	16	2 times
Evaluator 4	1	30	Pain	P3	0	0	0	1	0	1	0	0	0	0	1	0	0	1	0	0	0	0	1	0	0	0	1	0	0	0	3	16	3 times
Evaluator 3	1	15	Pain	P4	1	1	0	0	1	1	0	0	0	0	0	0	0	0	1	1	0	2	0	0	0	1	1	2	2	2	11	75	1 time
Evaluator 1	1	15	Pain	P4	0	0	0	0	1	1	0	0	0	0	0	0	0	0	0	0	0	0	0	0	0	1	1	1	1	1	5	35	2 times
Evaluator 2	1	15	Pain	P4	0	0	0	0	1	1	0	0	0	0	0	0	0	0	0	1	0	1	1	0	0	1	2	0	2	0	6	15	3 times
Evaluator 4	1	15	Pain	P4	0	0	0	0	0	0	0	0	0	0	0	0	0	0	0	0	1	1	0	0	0	1	1	0	0	0	2	14	2 times
Evaluator 3	1	10	Pain	P2	0	0	0	0	0	0	0	0	0	0	0	0	0	0	0	0	0	0	0	0	0	1	1	1	2	0	4	19	1 time
Evaluator 1	1	10	Pain	P2	0	0	0	0	0	0	0	0	0	0	0	0	0	0	0	1	1	2	0	0	0	1	1	1	2	.	6	9	1 time
Evaluator 2	1	10	Pain	P2	0	0	0	0	0	0	0	0	0	0	0	0	0	0	0	0	0	0	1	0	0	0	1	0	0	0	1	1	2 times
Evaluator 4	1	10	Pain	P2	0	0	0	0	0	0	0	0	0	0	0	0	0	0	0	0	1	1	0	0	0	0	0	0	1	.	2	4	3 times
Evaluator 3	1	16	Control	C1	0	0	0	0	1	1	0	0	0	0	0	0	0	0	1	0	0	1	0	0	0	0	0	0	0	0	2	17	1 time
Evaluator 1	1	16	Control	C1	1	0	0	0	0	0	0	0	0	0	0	0	0	0	1	1	1	2	1	1	0	1	2	0	0	.	4	39	2 times
Evaluator 2	1	16	Control	C1	1	0	0	0	1	1	0	0	0	0	0	0	0	0	0	1	0	1	1	1	0	0	2	0	1	0	5	50	2 times
Evaluator 4	1	16	Control	C1	0	0	0	0	0	0	0	0	0	0	0	0	0	0	0	0	1	1	0	1	0	1	2	0	0	.	3	11	3 times
Evaluator 3	1	25	Pain	P1	0	.	0	0	1	1	0	0	0	0	0	0	0	0	1	0	0	1	0	0	0	0	0	0	0	.	2	21	1 time
Evaluator 1	1	25	Pain	P1	0	0	0	0	0	0	0	0	0	0	0	0	0	0	1	0	0	1	0	0	0	1	1	0	0	.	2	11	2 times
Evaluator 2	1	25	Pain	P1	1	.	0	0	1	1	0	0	0	0	0	0	0	0	1	1	0	2	1	0	0	0	1	0	1	0	5	64	2 times
Evaluator 4	1	25	Pain	P1	0	.	0	0	0	0	0	0	0	0	0	0	0	0	1	0	0	1	0	0	0	0	0	0	0	0	1	16	2 times
Evaluator 3	1	8	Pain	P2	1	0	0	0	1	1	0	0	0	0	0	0	0	0	1	1	1	2	1	1	0	0	2	0	0	2	7	62	1 time
Evaluator 1	1	8	Pain	P2	0	0	0	0	0	0	0	0	0	0	0	0	0	0	1	1	1	2	1	0	0	0	1	0	0	1	4	24	2 times
Evaluator 2	1	8	Pain	P2	0	0	0	0	0	0	1	0	0	1	0	0	0	0	1	1	1	2	1	1	0	0	2	0	1	1	7	16	2 times
Evaluator 4	1	8	Pain	P2	0	0	0	0	0	0	0	0	0	0	0	0	0	0	0	0	1	1	0	0	0	0	0	0	0	1	2	13	3 times
Evaluator 3	1	8	Control	C1	1	0	0	0	0	0	1	0	1	2	0	0	0	0	1	1	0	2	0	0	0	1	1	1	0	0	6	49	1 time
Evaluator 1	1	8	Control	C1	0	0	0	0	0	0	0	0	0	0	0	0	0	0	1	1	1	2	0	0	0	1	1	0	0	.	3	27	2 times
Evaluator 2	1	8	Control	C1	1	0	0	0	0	0	1	0	0	1	0	0	0	0	1	1	1	2	1	0	0	0	1	0	1	0	5	36	2 times
Evaluator 4	1	8	Control	C1	1	0	0	0	0	0	1	0	0	1	0	0	0	0	1	1	1	2	0	0	0	0	0	0	0	.	3	56	3 times
Evaluator 3	1	4	Control	C2	1	2	1	0	1	2	1	0	1	2	0	0	0	0	1	1	0	2	0	1	0	0	1	1	0	1	11	73	2 times
Evaluator 1	1	4	Control	C2	1	2	0	0	1	1	1	0	0	1	0	0	0	0	1	1	1	2	0	1	0	1	2	0	0	.	8	44	2 times
Evaluator 2	1	4	Control	C2	1	2	0	0	0	0	1	0	0	1	0	0	0	0	1	1	1	2	0	1	0	0	1	0	1	.	7	78	2 times
Evaluator 4	1	4	Control	C2	1	2	0	0	1	1	1	0	0	1	0	0	0	0	1	0	1	2	0	1	0	0	1	0	0	.	7	68	3 times
Evaluator 3	1	8	Pain	P1	1	2	0	0	0	0	1	1	1	2	0	1	0	1	0	1	0	1	0	0	0	0	0	2	2	2	12	87	1 time
Evaluator 1	1	8	Pain	P1	1	.	0	0	0	0	1	0	1	2	0	0	0	0	1	1	1	2	0	0	0	0	0	1	2	.	7	53	2 times
Evaluator 2	1	8	Pain	P1	1	.	0	0	0	0	1	0	1	2	0	0	0	0	0	1	1	2	0	0	0	0	0	1	2	.	7	80	2 times
Evaluator 4	1	8	Pain	P1	1	.	0	0	0	0	1	0	1	2	0	1	0	1	0	1	0	1	0	0	0	0	0	1	2	2	9	97	4 times
Evaluator 3	1	25	Pain	P2	1	2	0	0	0	0	1	1	0	2	0	0	0	0	1	0	0	1	0	0	0	0	0	2	2	2	11	80	1 time
Evaluator 1	1	25	Pain	P2	1	.	0	0	0	0	1	1	0	2	0	0	0	0	1	0	0	1	0	0	0	0	0	1	1	.	5	63	2 times
Evaluator 2	1	25	Pain	P2	1	.	0	0	0	0	1	0	0	1	0	0	0	0	1	1	0	2	0	0	0	0	0	1	2	.	6	77	2 times
Evaluator 4	1	25	Pain	P2	1	2	0	0	0	0	1	1	0	2	0	1	0	1	1	0	0	1	0	0	0	0	0	1	2	2	11	83	2 times
Evaluator 3	1	31	Pain	P4	0	0	0	0	0	0	0	0	0	0	1	0	0	1	1	0	0	1	0	0	0	0	0	0	0	1	3	26	1 time
Evaluator 1	1	31	Pain	P4	0	0	0	0	0	0	0	0	0	0	0	0	0	0	1	0	0	1	0	0	0	1	1	0	0	0	2	2	1 time
Evaluator 2	1	31	Pain	P4	0	0	0	0	1	1	0	0	0	0	1	0	0	1	0	0	0	0	1	0	0	0	1	0	1	0	4	1	2 times
Evaluator 4	1	31	Pain	P4	0	0	0	0	0	0	0	0	0	0	1	0	0	1	0	0	1	1	0	0	0	1	1	0	0	0	3	23	2 times
Evaluator 3	1	31	Pain	P1	0	.	0	0	1	1	0	0	0	0	0	0	0	0	0	0	0	0	0	0	1	0	1	0	2	1	5	26	1 time
Evaluator 1	1	31	Pain	P1	0	.	0	0	1	1	0	0	0	0	0	0	0	0	0	0	0	0	0	0	0	1	1	0	2	0	4	8	1 time
Evaluator 2	1	31	Pain	P1	0	.	0	0	1	1	0	0	0	0	1	0	0	1	0	0	1	1	0	0	0	0	0	0	2	0	5	15	2 times
Evaluator 4	1	31	Pain	P1	0	.	0	0	1	1	0	0	0	0	1	0	0	1	0	0	1	1	0	0	0	0	0	0	2	0	5	24	2 times
Evaluator 3	1	9	Pain	P1	0	0	0	0	0	0	0	0	0	0	0	0	0	0	1	0	0	1	1	0	0	0	1	0	0	1	3	28	2 times
Evaluator 1	1	9	Pain	P1	0	0	0	1	0	1	0	0	0	0	0	0	0	0	1	0	0	1	0	0	0	1	1	0	0	0	3	5	1 time
Evaluator 2	1	9	Pain	P1	1	0	0	1	0	1	0	0	0	0	0	0	0	0	1	0	1	2	1	0	0	0	1	0	1	.	5	35	2 times
Evaluator 4	1	9	Pain	P1	0	0	0	0	0	0	0	0	0	0	0	0	0	0	0	0	1	1	0	0	0	0	0	0	0	0	1	7	2 times
Evaluator 3	1	13	Control	C1	1	0	0	0	0	0	0	0	0	0	0	0	0	0	1	1	0	2	1	0	0	1	2	0	0	1	5	39	1 time
Evaluator 1	1	13	Control	C1	0	0	0	0	0	0	0	0	0	0	0	0	0	0	1	0	0	1	1	0	0	1	2	0	0	.	3	26	1 time
Evaluator 2	1	13	Control	C1	1	0	0	0	0	0	0	0	0	0	0	0	0	0	1	1	1	2	1	0	0	1	2	0	.	1	5	52	2 times
Evaluator 4	1	13	Control	C1	0	0	0	0	0	0	0	0	0	0	0	0	0	0	0	0	0	0	1	0	0	1	2	0	0	0	2	5	2 times
Evaluator 3	1	30	Pain	P1	1	2	0	0	1	1	0	0	0	0	1	0	0	1	0	1	0	1	1	1	0	0	2	0	0	2	9	51	1 time
Evaluator 1	1	30	Pain	P1	0	.	0	0	0	0	0	0	0	0	1	0	0	1	0	1	0	1	1	1	0	0	2	0	0	.	4	25	1 time
Evaluator 2	1	30	Pain	P1	0	.	0	0	1	1	0	0	0	0	1	0	0	1	0	0	1	1	1	1	0	0	2	0	1	0	6	16	2 times
Evaluator 4	1	30	Pain	P1	0	.	0	1	0	1	0	0	0	0	1	0	0	1	0	0	0	0	0	1	0	0	1	0	0	0	3	13	2 times
Evaluator 3	1	11	Control	C1	1	0	0	0	0	0	0	0	0	0	0	0	0	0	0	0	0	0	1	1	0	0	2	0	0	1	3	52	1 time
Evaluator 1	1	11	Control	C1	0	0	0	0	0	0	0	0	0	0	0	0	0	0	0	0	0	0	1	1	0	0	2	0	0	.	2	30	1 time
Evaluator 2	1	11	Control	C1	0	0	0	0	0	0	0	0	0	0	0	0	0	0	0	0	0	0	1	1	0	0	2	0	1	0	3	9	2 times
Evaluator 4	1	11	Control	C1	0	0	0	0	0	0	0	0	0	0	0	0	0	0	0	0	0	0	0	1	0	0	1	0	0	0	1	8	1 time
Evaluator 3	1	26	Pain	P1	1	0	1	0	0	1	0	0	0	0	0	0	0	0	1	1	1	2	1	1	0	1	2	1	0	1	7	62	1 time
Evaluator 1	1	26	Pain	P1	1	0	0	0	0	0	0	0	0	0	0	0	0	0	1	0	0	1	1	1	0	1	2	0	0	.	3	52	1 time
Evaluator 2	1	26	Pain	P1	1	0	0	0	0	0	0	0	0	0	0	0	0	0	1	1	0	2	1	1	0	1	2	0	1	1	6	35	2 times
Evaluator 4	1	26	Pain	P1	0	0	0	1	0	1	0	0	0	0	0	0	0	0	0	0	0	0	1	0	0	1	2	0	0	.	3	26	2 times
Evaluator 3	1	11	Pain	P1	0	.	0	0	1	1	0	0	0	0	0	0	0	0	1	0	0	1	0	0	1	0	1	0	0	1	4	26	1 time
Evaluator 1	1	11	Pain	P1	0	.	0	0	0	0	0	0	0	0	0	0	0	0	1	1	1	2	0	0	0	0	0	0	0	.	2	22	1 time
Evaluator 2	1	11	Pain	P1	1	.	0	0	1	1	0	0	0	0	0	0	0	0	1	1	1	2	0	0	0	1	1	0	0	1	5	51	2 times
Evaluator 4	1	11	Pain	P1	1	.	0	0	1	1	0	0	0	0	0	0	0	0	1	1	1	2	0	0	0	0	0	1	0	.	4	47	2 times
Evaluator 3	1	11	Pain	P3	1	1	1	0	0	1	0	0	0	0	1	0	0	1	1	0	1	2	0	0	1	1	2	1	0	1	9	57	1 time
Evaluator 1	1	11	Pain	P3	0	0	0	0	0	0	0	0	0	0	0	0	0	0	1	0	1	2	0	0	0	1	1	0	0	.	3	7	1 time
Evaluator 2	1	11	Pain	P3	1	1	0	0	0	0	0	0	0	0	1	0	0	1	1	0	1	2	1	0	0	1	2	0	1	1	8	50	3 times
Evaluator 4	1	11	Pain	P3	0	0	0	0	0	0	0	0	0	0	1	0	0	1	0	0	1	1	0	0	0	0	0	0	0	.	2	17	1 time
Evaluator 3	1	10	Pain	P1	0	.	0	0	0	0	0	0	0	0	1	0	0	1	1	1	0	2	0	0	1	0	1	0	1	1	6	32	1 time
Evaluator 1	1	10	Pain	P1	1	0	0	0	0	0	0	0	0	0	1	0	0	1	1	1	1	2	0	0	1	0	1	0	1	1	6	48	2 times
Evaluator 2	1	10	Pain	P1	0	.	0	0	1	1	0	0	0	0	1	0	0	1	1	0	1	2	0	0	0	0	0	0	1	0	5	2	2 times
Evaluator 4	1	10	Pain	P1	1	0	0	0	0	0	0	0	0	0	1	0	0	1	1	1	1	2	0	0	0	0	0	0	1	.	4	38	3 times
Evaluator 3	1	13	Control	C2	0	0	0	0	0	0	0	0	0	0	0	0	0	0	1	0	0	1	0	0	0	1	1	1	0	1	4	33	1 time
Evaluator 1	1	13	Control	C2	0	0	0	0	0	0	0	0	0	0	0	0	0	0	1	0	0	1	0	0	0	1	1	0	1	.	3	13	1 time
Evaluator 2	1	13	Control	C2	0	0	0	0	0	0	0	0	0	0	0	0	0	0	1	0	1	2	1	0	0	0	1	0	0	0	3	3	2 times
Evaluator 4	1	13	Control	C2	0	0	0	0	0	0	0	0	0	0	0	0	0	0	0	0	1	1	0	0	0	0	0	0	0	.	1	10	2 times
Evaluator 3	1	15	Pain	P2	1	2	0	0	1	1	1	1	1	2	1	0	0	1	0	0	1	1	1	0	0	0	1	1	1	2	12	86	2 times
Evaluator 1	1	15	Pain	P2	1	.	0	0	1	1	1	1	1	2	0	0	0	0	1	0	0	1	0	0	0	1	1	0	0	1	6	75	2 times
Evaluator 2	1	15	Pain	P2	1	.	0	0	1	1	1	1	1	2	0	0	0	0	0	0	1	1	1	0	0	0	1	1	1	1	8	78	2 times
Evaluator 4	1	15	Pain	P2	1	.	0	0	0	0	1	1	1	2	0	0	0	0	0	1	0	1	0	0	0	0	0	1	0	1	5	67	2 times
Evaluator 3	1	8	Pain	P3	1	2	0	0	0	0	1	1	1	2	0	0	0	0	1	0	0	1	0	0	0	0	0	1	1	2	9	81	1 time
Evaluator 1	1	8	Pain	P3	1	2	0	0	0	0	1	1	0	2	0	0	0	0	0	0	0	0	0	0	0	0	0	0	0	2	6	47	1 time
Evaluator 2	1	8	Pain	P3	1	2	0	0	0	0	1	0	0	1	0	1	0	1	0	1	0	1	0	0	0	0	0	1	2	2	10	76	2 times
Evaluator 4	1	8	Pain	P3	1	2	0	0	0	0	1	0	0	1	0	1	0	1	0	0	0	0	0	0	0	0	0	1	0	0	5	51	2 times
Evaluator 3	1	14	Control	C1	0	0	0	0	0	0	0	0	0	0	0	0	0	0	1	0	0	1	0	0	0	1	1	0	0	0	2	21	1 time
Evaluator 1	1	14	Control	C1	0	0	0	0	0	0	0	0	0	0	0	0	0	0	1	1	1	2	0	0	0	1	1	0	0	.	3	7	2 times
Evaluator 2	1	14	Control	C1	0	0	0	0	0	0	0	0	0	0	0	0	0	0	1	0	1	2	1	0	0	0	1	0	1	0	4	3	2 times
Evaluator 4	1	14	Control	C1	0	0	0	0	0	0	0	0	0	0	0	0	0	0	0	0	0	0	0	0	0	1	1	0	0	.	1	17	2 times
Evaluator 3	1	22	Pain	P2	1	0	1	0	0	1	0	0	0	0	0	1	0	1	1	0	1	2	1	1	1	1	2	2	2	1	11	83	1 time
Evaluator 1	1	22	Pain	P2	1	0	1	0	0	1	0	0	0	0	0	1	0	1	1	1	1	2	0	1	1	1	2	1	2	1	10	87	2 times
Evaluator 2	1	22	Pain	P2	1	0	0	0	0	0	0	0	0	0	0	1	0	1	0	0	1	1	1	1	0	1	2	1	2	1	8	50	2 times
Evaluator 4	1	22	Pain	P2	1	0	1	0	0	1	0	0	0	0	0	1	0	1	0	0	1	1	1	0	0	1	2	1	0	1	7	63	2 times
Evaluator 3	1	9	Pain	P2	1	0	0	0	0	0	1	1	1	2	0	0	0	0	0	0	0	0	0	0	0	0	0	2	2	2	8	71	1 time
Evaluator 1	1	9	Pain	P2	1	0	0	0	0	0	1	1	0	2	0	0	0	0	1	0	0	1	0	0	0	0	0	1	2	.	6	59	2 times
Evaluator 2	1	9	Pain	P2	1	0	0	0	0	0	1	0	1	2	0	0	0	0	0	0	0	0	0	0	0	0	0	1	2	1	6	49	2 times
Evaluator 4	1	9	Pain	P2	1	0	0	0	0	0	1	0	1	2	0	0	0	0	0	0	0	0	0	0	0	0	0	1	1	1	5	50	2 times
Evaluator 3	1	13	Pain	P1	0	2	0	0	1	1	0	0	0	0	1	0	0	1	1	0	0	1	1	0	0	0	1	0	1	1	8	36	1 time
Evaluator 1	1	13	Pain	P1	0	.	0	0	1	1	0	0	0	0	1	0	0	1	1	1	0	2	0	0	0	0	0	0	0	0	4	32	2 times
Evaluator 2	1	13	Pain	P1	1	.	0	0	1	1	0	0	0	0	1	0	0	1	1	1	1	2	0	0	0	0	0	0	.	0	4	51	2 times
Evaluator 4	1	13	Pain	P1	1	.	0	0	0	0	0	0	0	0	1	0	0	1	1	1	0	2	0	0	0	0	0	0	0	1	4	59	2 times
Evaluator 3	1	29	Pain	P2	1	1	0	0	1	1	0	0	0	0	0	1	0	1	1	0	1	2	0	1	1	0	2	1	2	1	11	82	1 time
Evaluator 1	1	29	Pain	P2	1	0	0	0	1	1	0	0	0	0	0	0	0	0	1	0	1	2	0	1	1	0	2	1	2	1	9	97	2 times
Evaluator 2	1	29	Pain	P2	1	1	0	0	1	1	0	0	0	0	0	0	0	0	1	0	1	2	0	1	1	0	2	0	2	1	9	78	2 times
Evaluator 4	1	29	Pain	P2	1	1	0	0	1	1	0	0	0	0	0	0	0	0	0	1	1	2	0	1	1	0	2	1	1	1	9	87	3 times
Evaluator 3	1	12	Pain	P3	0	2	0	0	0	0	0	0	0	0	1	0	0	1	1	1	0	2	0	0	0	0	0	0	0	0	5	34	1 time
Evaluator 1	1	12	Pain	P3	0	2	0	0	0	0	0	0	0	0	1	0	0	1	1	1	0	2	0	0	0	1	1	0	0	0	6	24	1 time
Evaluator 2	1	12	Pain	P3	1	2	0	0	0	0	0	0	0	0	1	0	0	1	1	1	0	2	1	0	0	0	1	1	0	0	7	78	2 times
Evaluator 4	1	12	Pain	P3	1	2	0	0	0	0	0	0	0	0	1	0	0	1	0	1	0	1	0	0	0	0	0	1	0	1	6	52	2 times
Evaluator 3	1	3	Pain	P3	1	1	0	0	0	0	1	0	0	1	1	0	0	1	1	1	1	2	0	0	0	0	0	1	2	2	10	59	1 time
Evaluator 1	1	3	Pain	P3	0	0	0	0	0	0	1	0	0	1	1	0	0	1	1	1	1	2	0	0	0	1	1	0	2	.	7	21	2 times
Evaluator 2	1	3	Pain	P3	1	0	0	0	0	0	1	0	0	1	1	0	0	1	1	1	1	2	1	0	0	1	2	1	2	0	9	77	3 times
Evaluator 4	1	3	Pain	P3	1	0	0	0	0	0	1	0	0	1	1	0	0	1	1	1	1	2	0	0	0	0	0	0	2	.	6	87	2 times
Evaluator 3	1	14	Pain	P1	0	2	0	0	0	0	0	0	0	0	1	0	0	1	1	0	0	1	1	0	0	0	1	0	0	.	5	33	1 time
Evaluator 1	1	14	Pain	P1	0	.	0	0	1	1	0	0	0	0	1	0	0	1	1	1	1	2	1	0	0	0	1	0	1	1	7	37	2 times
Evaluator 2	1	14	Pain	P1	0	.	0	0	0	0	0	0	0	0	0	0	0	0	1	1	1	2	1	0	0	0	1	0	.	0	3	15	2 times
Evaluator 4	1	14	Pain	P1	0	.	0	1	0	1	0	0	0	0	0	0	0	0	0	0	1	1	1	0	0	0	1	0	0	1	4	19	2 times
Evaluator 3	1	21	Pain	P2	1	1	0	0	0	0	0	0	1	1	0	0	0	0	0	0	0	0	0	0	0	0	0	1	1	.	4	49	1 time
Evaluator 1	1	21	Pain	P2	0	0	0	0	0	0	0	1	0	1	0	0	0	0	0	0	0	0	0	0	0	0	0	0	0	0	1	4	1 time
Evaluator 2	1	21	Pain	P2	0	0	0	0	0	0	0	0	0	0	0	0	0	0	0	0	0	0	0	0	0	0	0	0	1	0	1	3	1 time
Evaluator 4	1	21	Pain	P2	0	0	0	0	0	0	0	0	0	0	0	0	0	0	0	0	0	0	0	0	0	0	0	0	0	0	0	25	2 times
Evaluator 3	1	13	Pain	P3	1	0	1	0	0	1	0	0	0	0	0	0	0	0	0	1	1	2	1	1	0	0	2	1	0	1	7	65	1 time
Evaluator 4	1	13	Pain	P3	0	0	0	0	0	0	0	0	0	0	0	0	0	0	0	0	0	0	1	1	0	0	2	0	0	0	2	14	1 time
Evaluator 1	1	13	Pain	P3	1	0	0	0	0	0	0	0	0	0	0	0	0	0	0	0	0	0	1	1	0	1	2	0	0	1	3	39	2 times
Evaluator 2	1	13	Pain	P3	1	0	0	1	0	1	0	0	0	0	0	0	0	0	0	0	1	1	1	1	0	1	2	0	1	1	6	49	2 times
Evaluator 3	1	9	Pain	P3	1	1	0	0	0	0	1	0	1	2	0	0	0	0	1	0	0	1	0	0	0	0	0	1	2	2	9	65	1 time
Evaluator 4	1	9	Pain	P3	1	1	0	0	0	0	0	0	0	0	0	0	0	0	0	0	0	0	0	0	0	0	0	1	0	2	4	47	2 times
Evaluator 1	1	9	Pain	P3	0	0	0	0	0	0	0	0	0	0	0	0	0	0	1	0	0	1	0	0	0	0	0	0	2	.	3	14	1 time
Evaluator 2	1	9	Pain	P3	1	0	0	0	0	0	0	0	0	0	0	0	0	0	0	1	1	2	0	0	0	0	0	1	2	.	5	39	2 times
Evaluator 3	1	19	Pain	P4	1	0	0	0	1	1	0	0	0	0	0	0	0	0	0	0	0	0	0	1	0	0	1	1	2	1	6	46	2 times
Evaluator 4	1	19	Pain	P4	0	0	0	0	0	0	0	0	0	0	0	0	0	0	0	0	1	1	0	0	0	0	0	0	1	0	2	7	2 times
Evaluator 1	1	19	Pain	P4	0	0	0	0	0	0	0	0	0	0	0	0	0	0	1	0	0	1	0	0	0	0	0	0	2	0	3	13	2 times
Evaluator 2	1	19	Pain	P4	1	1	0	0	1	1	0	0	0	0	0	0	0	0	0	1	1	2	1	0	0	1	2	0	2	1	9	50	3 times
Evaluator 3	1	16	Pain	P3	1	0	0	0	0	0	0	0	0	0	0	0	0	0	1	0	0	1	0	0	0	1	1	1	2	1	6	45	1 time
Evaluator 4	1	16	Pain	P3	1	0	0	0	0	0	0	0	0	0	0	0	0	0	1	1	1	2	0	0	0	1	1	0	0	.	3	50	2 times
Evaluator 1	1	16	Pain	P3	0	0	0	0	0	0	0	0	0	0	0	0	0	0	0	0	0	0	0	0	0	1	1	0	2	.	3	4	1 time
Evaluator 2	1	16	Pain	P3	1	1	0	0	0	0	0	0	0	0	0	0	0	0	1	1	1	2	1	0	0	1	2	0	2	1	8	49	2 times
Evaluator 3	1	11	Pain	P4	1	0	0	0	1	1	0	0	0	0	0	0	0	0	1	0	1	2	0	0	0	1	1	1	1	1	7	51	1 time
Evaluator 4	1	11	Pain	P4	0	0	0	0	0	0	0	0	0	0	0	0	0	0	0	0	1	1	0	0	0	0	0	0	0	.	1	4	2 times
Evaluator 1	1	11	Pain	P4	0	0	0	0	0	0	0	0	0	0	0	0	0	0	1	0	1	2	0	0	0	1	1	0	1	.	4	3	2 times
Evaluator 2	1	11	Pain	P4	1	0	0	0	1	1	0	0	0	0	0	0	0	0	1	0	1	2	0	0	0	1	1	0	1	1	6	53	2 times
Evaluator 3	1	17	Pain	P3	0	0	0	0	0	0	0	0	0	0	0	0	0	0	1	0	0	1	1	0	0	0	1	1	0	0	3	27	1 time
Evaluator 4	1	17	Pain	P3	0	0	0	0	0	0	0	0	0	0	0	0	0	0	0	0	0	0	0	0	0	0	0	0	0	.	0	7	2 times
Evaluator 1	1	17	Pain	P3	0	0	0	0	0	0	0	0	0	0	0	0	0	0	1	1	0	2	0	0	0	1	1	0	1	.	4	4	1 time
Evaluator 2	1	17	Pain	P3	0	0	0	0	0	0	0	0	0	0	0	0	0	0	0	0	1	1	1	0	0	0	1	0	1	0	3	1	2 times
Evaluator 3	1	14	Control	C2	0	0	0	0	0	0	0	0	0	0	0	0	0	0	1	0	0	1	0	0	0	0	0	1	0	0	2	28	1 time
Evaluator 4	1	14	Control	C2	0	0	0	0	0	0	0	0	0	0	0	0	0	0	1	0	0	1	0	0	0	0	0	0	0	.	1	12	2 times
Evaluator 1	1	14	Control	C2	0	0	0	0	0	0	0	0	0	0	0	0	0	0	1	1	0	2	1	0	0	0	1	0	0	.	3	2	1 time
Evaluator 2	1	14	Control	C2	0	0	0	0	0	0	0	0	0	0	0	0	0	0	0	1	1	2	1	0	0	0	1	0	0	0	3	10	2 times
Evaluator 3	1	28	Pain	P2	1	0	0	0	1	1	0	0	0	0	0	1	0	1	0	0	0	0	0	0	0	0	0	0	0	2	4	40	1 time
Evaluator 4	1	28	Pain	P2	1	0	0	0	1	1	0	0	0	0	0	0	0	0	0	0	1	1	1	0	0	0	1	0	0	2	5	54	3 times
Evaluator 1	1	28	Pain	P2	0	0	0	0	0	0	0	0	0	0	0	0	0	0	0	0	0	0	0	0	0	0	0	0	0	1	1	26	1 time
Evaluator 2	1	28	Pain	P2	0	0	0	0	1	1	0	0	0	0	0	1	0	1	0	0	1	1	1	0	0	0	1	0	1	1	6	10	2 times
Evaluator 3	1	16	Pain	P1	0	.	0	0	0	0	0	0	0	0	0	0	0	0	1	1	0	2	0	0	0	0	0	1	1	.	4	27	1 time
Evaluator 4	1	16	Pain	P1	1	.	0	1	0	1	0	0	0	0	0	0	0	0	1	1	0	2	0	0	0	0	0	0	0	.	3	51	2 times
Evaluator 1	1	16	Pain	P1	0	.	0	0	0	0	0	0	0	0	0	0	0	0	1	0	0	1	0	0	0	0	0	0	0	.	1	1	1 time
Evaluator 2	1	16	Pain	P1	1	.	0	0	1	1	0	0	0	0	0	0	0	0	1	1	0	2	1	0	0	1	2	0	1	1	7	66	2 times
Evaluator 3	1	22	Pain	P4	1	0	1	0	1	2	0	0	0	0	0	0	0	0	0	0	1	1	1	1	0	1	2	1	1	1	8	49	1 time
Evaluator 4	1	22	Pain	P4	1	.	0	0	1	1	0	0	0	0	0	0	0	0	0	0	1	1	1	1	0	0	2	1	1	0	6	48	2 times
Evaluator 1	1	22	Pain	P4	0	0	0	0	0	0	0	0	0	0	0	0	0	0	0	0	0	0	0	1	0	1	2	0	2	1	5	28	2 times
Evaluator 2	1	22	Pain	P4	0	0	0	1	0	1	0	0	0	0	0	0	0	0	0	0	1	1	1	1	0	1	2	0	.	0	4	16	2 times
Evaluator 3	1	24	Pain	P4	1	2	0	0	0	0	1	1	1	0	0	0	0	0	1	1	0	2	0	0	0	0	0	1	1	2	8	69	1 time
Evaluator 4	1	24	Pain	P4	1	2	0	0	0	0	1	1	0	2	0	0	0	0	1	1	0	2	0	0	0	0	0	0	0	2	8	75	2 times
Evaluator 1	1	24	Pain	P4	1	2	0	0	0	0	1	1	0	2	0	0	0	0	1	1	0	2	0	0	0	0	0	1	1	2	10	63	1 time
Evaluator 2	1	24	Pain	P4	1	2	0	0	0	0	1	1	1	0	0	0	0	0	1	1	0	2	0	0	0	0	0	0	.	2	6	80	2 times
Evaluator 3	1	30	Pain	P2	1	0	0	1	0	1	0	0	0	0	0	0	0	0	0	0	0	0	1	0	0	0	1	1	0	1	4	53	1 time
Evaluator 4	1	30	Pain	P2	0	0	0	1	0	1	0	0	0	0	0	0	0	0	0	0	0	0	1	0	0	0	1	0	0	0	2	16	2 times
Evaluator 1	1	30	Pain	P2	1	0	0	1	0	1	0	0	0	0	0	0	0	0	0	0	0	0	1	0	0	1	2	0	0	1	4	49	1 time
Evaluator 2	1	30	Pain	P2	1	0	0	1	0	1	0	0	0	0	0	0	0	0	0	0	0	0	1	0	0	1	2	0	1	1	5	52	2 times
Evaluator 3	1	23	Pain	P3	1	2	0	0	0	0	1	0	1	2	0	0	0	0	1	0	1	2	0	1	0	0	1	1	0	2	10	69	1 time
Evaluator 4	1	23	Pain	P3	1	2	0	0	0	0	1	1	0	2	0	0	0	0	0	0	1	1	0	0	0	0	0	0	0	1	6	53	2 times
Evaluator 1	1	23	Pain	P3	1	2	0	0	0	0	1	1	0	2	0	0	0	0	1	0	1	2	0	1	0	0	1	1	0	1	9	57	1 time
Evaluator 2	1	23	Pain	P3	1	2	0	0	0	0	1	0	0	1	0	0	0	0	1	1	1	2	0	0	0	0	0	1	1	1	8	82	2 times
Evaluator 3	1	26	Pain	P4	1	2	0	0	0	0	1	0	0	1	0	0	0	0	1	0	0	1	1	0	0	1	2	1	0	1	8	47	1 time
Evaluator 4	1	26	Pain	P4	0	0	0	1	0	1	0	1	0	1	0	0	0	0	0	0	1	1	0	0	0	0	0	0	0	0	3	29	2 times
Evaluator 1	1	26	Pain	P4	1	1	0	0	0	0	0	1	0	1	0	0	0	0	1	0	1	2	1	0	0	0	1	0	0	1	6	46	2 times
Evaluator 2	1	26	Pain	P4	1	1	0	0	0	0	0	0	0	0	0	0	0	0	1	1	1	2	1	0	0	1	2	0	1	1	7	52	2 times
Evaluator 3	1	3	Pain	P4	1	0	0	0	1	1	1	0	1	2	0	0	0	0	1	1	0	2	0	0	0	1	1	1	0	1	8	53	1 time
Evaluator 4	1	3	Pain	P4	0	0	0	0	1	1	0	0	0	0	0	0	0	0	1	0	1	2	0	0	0	1	1	0	0	.	4	26	2 times
Evaluator 1	1	3	Pain	P4	0	0	0	0	0	0	0	0	0	0	0	0	0	0	1	0	1	2	0	0	0	1	1	0	1	.	4	21	1 time
Evaluator 2	1	3	Pain	P4	1	0	0	0	0	0	0	0	0	0	0	0	0	0	1	1	1	2	1	0	0	0	1	0	.	0	3	50	2 times
Evaluator 3	1	7	Pain	P3	1	2	0	0	0	0	0	0	1	1	1	0	0	1	1	0	0	1	0	0	1	0	1	2	2	1	11	62	1 time
Evaluator 4	1	7	Pain	P3	1	1	0	0	0	0	0	0	0	0	1	0	0	1	1	0	1	2	0	0	1	0	1	1	1	1	8	76	2 times
Evaluator 1	1	7	Pain	P3	0	1	0	0	0	0	0	0	0	0	1	0	0	1	1	0	1	2	0	0	1	0	1	0	1	1	7	24	1 time
Evaluator 2	1	7	Pain	P3	1	.	1	0	1	2	0	0	0	0	0	0	0	0	1	0	1	2	0	0	1	0	1	1	1	1	8	54	2 times
Evaluator 3	1	24	Pain	P3	1	1	0	0	1	1	0	0	0	0	0	0	0	0	1	0	0	1	0	1	0	1	2	2	0	1	8	64	1 time
Evaluator 4	1	24	Pain	P3	0	0	0	0	0	0	0	0	0	0	0	0	0	0	0	0	0	0	0	1	0	0	1	0	0	.	1	27	2 times
Evaluator 1	1	24	Pain	P3	1	0	1	0	0	1	0	0	0	0	0	0	0	0	0	1	0	1	1	1	0	1	2	0	0	1	5	52	3 times
Evaluator 2	1	24	Pain	P3	1	1	0	0	1	1	0	0	0	0	0	0	0	0	1	0	0	1	1	1	0	1	2	0	.	1	6	40	3 times
Evaluator 3	1	27	Pain	P4	1	2	0	0	1	1	0	0	0	0	1	0	0	1	1	0	0	1	1	0	0	0	1	0	2	.	8	45	1 time
Evaluator 4	1	27	Pain	P4	1	2	0	0	1	1	0	0	0	0	1	0	0	1	1	0	1	2	1	0	0	0	1	0	1	1	9	50	2 times
Evaluator 1	1	27	Pain	P4	0	2	0	0	1	1	0	0	0	0	1	0	0	1	0	0	0	0	1	0	0	0	1	0	0	0	5	29	1 time
Evaluator 2	1	27	Pain	P4	1	2	0	0	1	1	0	0	0	0	1	0	0	1	1	1	1	2	1	0	0	0	1	0	2	1	10	53	2 times
Evaluator 3	1	16	Control	C2	1	0	0	0	0	0	1	0	0	1	0	1	0	1	1	1	1	2	0	0	0	1	1	2	1	2	10	68	1 time
Evaluator 4	1	16	Control	C2	0	0	0	0	0	0	1	1	0	2	0	0	0	0	1	1	1	2	0	0	0	0	0	0	0	.	4	39	3 times
Evaluator 1	1	16	Control	C2	0	0	0	0	0	0	1	0	0	1	0	0	0	0	1	0	1	2	0	0	0	1	1	0	0	.	4	32	1 time
Evaluator 2	1	16	Control	C2	1	0	0	0	0	0	1	0	0	1	0	0	0	0	1	1	1	2	0	0	0	1	1	0	1	2	7	78	2 times
Evaluator 3	1	23	Pain	P2	1	2	0	1	1	2	1	1	1	0	0	0	0	0	1	1	0	2	0	1	1	0	2	0	0	1	9	71	1 time
Evaluator 4	1	23	Pain	P2	1	2	0	0	1	1	1	1	1	2	0	1	0	1	0	1	0	1	0	1	0	0	1	0	0	1	9	96	2 times
Evaluator 1	1	23	Pain	P2	1	2	0	0	1	1	1	1	1	2	0	0	0	0	1	0	0	1	0	1	0	0	1	0	0	1	8	57	1 time
Evaluator 2	1	23	Pain	P2	1	2	0	0	1	1	1	1	1	2	0	0	0	0	0	1	0	1	0	1	0	0	1	0	1	1	9	73	2 times
Evaluator 3	1	27	Pain	P1	1	.	0	0	0	0	1	1	0	2	0	0	0	0	0	0	0	0	0	0	0	0	0	2	0	2	6	74	1 time
Evaluator 1	1	27	Pain	P1	0	.	0	0	0	0	1	1	0	2	0	0	0	0	0	0	0	0	0	0	0	0	0	1	0	.	3	19	1 time
Evaluator 4	1	27	Pain	P1	1	.	0	0	0	0	1	1	0	2	0	0	0	0	0	0	1	1	0	0	0	0	0	1	0	1	5	51	2 times
Evaluator 2	1	27	Pain	P1	1	.	0	0	0	0	1	1	0	2	0	0	0	0	0	1	1	2	0	0	0	0	0	1	1	.	6	53	2 times
Evaluator 3	1	19	Pain	P2	1	0	0	0	0	0	0	0	1	1	0	0	0	0	1	0	1	2	0	0	0	0	0	1	1	0	5	42	1 time
Evaluator 1	1	19	Pain	P2	0	0	0	0	0	0	0	0	0	0	0	0	0	0	1	0	0	1	0	0	0	0	0	0	0	.	1	12	1 time
Evaluator 4	1	19	Pain	P2	0	0	0	0	0	0	0	1	0	1	0	0	0	0	1	0	1	2	0	0	0	0	0	0	0	0	3	16	2 times
Evaluator 2	1	19	Pain	P2	1	0	0	0	0	0	0	0	0	0	0	0	0	0	1	1	1	2	0	0	0	0	0	0	.	0	2	51	2 times
Evaluator 3	1	11	Control	C2	0	1	0	0	0	0	0	0	0	0	0	1	0	1	0	0	0	0	0	0	0	0	0	0	0	0	2	21	1 time
Evaluator 1	1	11	Control	C2	0	0	0	0	0	0	0	0	0	0	0	0	0	0	0	0	0	0	0	0	0	0	0	0	0	0	0	4	2 times
Evaluator 4	1	11	Control	C2	0	0	0	0	0	0	0	0	0	0	0	0	0	0	0	0	1	1	0	0	0	0	0	0	0	0	1	8	2 times
Evaluator 2	1	11	Control	C2	1	1	0	0	0	0	0	0	0	0	0	1	0	1	0	1	1	2	1	1	0	0	2	0	0	0	6	24	3 times
Evaluator 3	1	24	Pain	P1	1	.	0	0	0	0	0	1	1	2	0	0	0	0	1	1	0	2	0	0	0	0	0	1	0	2	7	55	1 time
Evaluator 1	1	24	Pain	P1	0	.	0	0	0	0	0	0	0	0	0	0	0	0	1	1	0	2	0	0	0	0	0	0	0	2	4	14	1 time
Evaluator 4	1	24	Pain	P1	1	.	0	0	0	0	0	1	0	1	0	0	0	0	1	0	0	1	0	0	0	0	0	0	0	.	2	26	2 times
Evaluator 2	1	24	Pain	P1	1	.	0	0	0	0	0	0	1	1	0	0	0	0	1	1	0	2	0	0	0	0	0	0	1	2	6	78	2 times
Evaluator 3	1	12	Pain	P1	0	2	0	0	0	0	0	0	0	0	0	0	0	0	0	1	0	1	0	0	0	0	0	0	0	0	3	32	1 time
Evaluator 1	1	12	Pain	P1	0	.	0	0	0	0	0	0	0	0	0	0	0	0	0	1	0	1	0	0	0	1	1	0	0	.	2	17	1 time
Evaluator 4	1	12	Pain	P1	1	2	0	0	0	0	0	0	0	0	0	0	0	0	0	0	0	0	0	0	0	1	1	0	0	2	5	32	2 times
Evaluator 2	1	12	Pain	P1	0	.	0	0	0	0	0	0	0	0	0	0	0	0	0	1	0	1	1	0	0	1	2	0	0	0	3	11	2 times
Evaluator 3	1	22	Pain	P3	1	0	1	0	1	2	0	0	0	0	0	0	0	0	1	0	1	2	1	0	0	1	2	1	2	1	10	57	2 times
Evaluator 1	1	22	Pain	P3	1	0	0	0	0	0	0	0	0	0	0	1	0	1	0	0	1	1	1	0	0	1	2	1	2	1	8	49	2 times
Evaluator 4	1	22	Pain	P3	1	0	0	0	0	0	0	0	0	0	0	0	0	0	0	0	1	1	1	0	0	1	2	1	1	2	7	44	2 times
Evaluator 2	1	22	Pain	P3	1	0	0	0	0	0	0	0	0	0	0	0	0	0	0	0	1	1	1	0	0	1	2	0	.	1	4	52	2 times
Evaluator 3	1	17	Pain	P4	0	0	0	0	0	0	0	0	0	0	0	0	0	0	0	0	0	0	0	0	0	0	0	0	0	0	0	16	1 time
Evaluator 1	1	17	Pain	P4	0	0	0	0	0	0	0	0	0	0	0	0	0	0	0	1	0	1	0	0	0	1	1	0	0	.	2	8	1 time
Evaluator 4	1	17	Pain	P4	0	0	0	0	0	0	0	0	0	0	0	0	0	0	0	0	0	0	0	0	0	0	0	0	0	.	0	10	2 times
Evaluator 2	1	17	Pain	P4	0	0	0	0	0	0	0	0	0	0	0	0	0	0	0	0	0	0	1	0	0	1	2	0	1	0	3	1	2 times
Evaluator 3	1	9	Pain	P4	1	0	0	0	0	0	0	0	0	0	0	1	1	2	1	0	0	1	0	0	0	0	0	0	0	0	3	34	1 time
Evaluator 1	1	9	Pain	P4	1	0	0	0	0	0	0	0	0	0	0	1	0	1	0	1	0	1	1	0	0	1	2	0	0	1	5	43	1 time
Evaluator 4	1	9	Pain	P4	0	0	0	0	0	0	0	0	0	0	0	0	0	0	0	0	1	1	0	0	0	0	0	0	0	0	1	20	2 times
Evaluator 2	1	9	Pain	P4	0	0	0	0	0	0	0	0	0	0	0	1	1	2	0	0	1	1	1	0	0	0	1	0	1	0	5	12	2 times
Evaluator 3	1	4	Control	C1	1	1	0	0	1	1	1	1	1	0	0	1	0	1	1	1	1	2	0	1	0	0	1	1	0	1	8	80	1 time
Evaluator 1	1	4	Control	C1	1	0	0	0	0	0	1	0	0	1	0	1	0	1	0	1	0	1	0	1	0	1	2	0	0	1	6	43	1 time
Evaluator 4	1	4	Control	C1	0	0	0	0	0	0	0	0	0	0	0	0	0	0	1	1	1	2	0	0	0	0	0	0	0	.	2	16	2 times
Evaluator 2	1	4	Control	C1	1	1	0	0	1	1	1	0	0	1	0	0	0	0	1	1	1	2	1	1	0	0	2	0	1	1	9	54	2 times
Evaluator 3	1	19	Pain	P1	1	2	0	0	1	1	0	0	0	0	0	0	0	0	1	0	0	1	0	0	0	0	0	1	2	1	8	47	1 time
Evaluator 1	1	19	Pain	P1	1	2	0	0	0	0	0	0	0	0	0	0	0	0	0	1	0	1	0	0	0	1	1	0	2	0	6	43	1 time
Evaluator 4	1	19	Pain	P1	1	2	0	0	1	1	0	0	0	0	0	0	0	0	1	0	0	1	0	0	0	0	0	1	0	1	6	52	2 times
Evaluator 2	1	19	Pain	P1	1	.	0	0	1	1	0	0	0	0	0	0	0	0	1	1	0	2	1	0	0	0	1	0	2	0	6	62	2 times
Evaluator 3	1	25	Pain	P4	1	2	0	0	0	0	1	1	1	0	0	0	0	0	1	1	0	2	0	0	0	0	0	1	0	2	7	80	1 time
Evaluator 1	1	25	Pain	P4	1	2	0	0	0	0	1	1	1	2	0	0	0	0	1	0	0	1	0	0	0	0	0	1	0	.	6	59	1 time
Evaluator 4	1	25	Pain	P4	1	2	0	0	0	0	0	1	0	1	0	1	0	1	1	1	0	2	0	0	0	0	0	0	0	2	8	82	2 times
Evaluator 2	1	25	Pain	P4	1	2	0	0	0	0	0	1	1	2	0	0	0	0	1	1	0	2	0	0	0	0	0	0	1	.	7	78	2 times
Evaluator 3	1	24	Pain	P2	1	2	0	0	0	0	1	1	1	2	0	0	0	0	1	0	0	1	0	0	0	0	0	1	0	2	8	79	1 time
Evaluator 1	1	24	Pain	P2	1	2	0	0	0	0	1	1	0	2	0	0	0	0	1	1	0	2	0	0	0	0	0	0	0	2	8	48	2 times
Evaluator 4	1	24	Pain	P2	1	2	0	0	0	0	1	1	1	2	0	0	0	0	0	1	0	1	0	0	0	0	0	1	0	.	6	50	2 times
Evaluator 2	1	24	Pain	P2	1	2	0	0	0	0	1	0	1	2	0	0	0	0	1	1	0	2	0	0	0	0	0	0	1	2	9	78	2 times
Evaluator 3	1	5	Control	C1	0	0	0	0	0	0	0	0	0	0	0	0	0	0	0	0	0	0	0	0	0	0	0	0	0	0	0	15	1 time
Evaluator 1	1	5	Control	C1	0	0	0	0	0	0	0	0	0	0	0	0	0	0	1	1	0	2	0	0	0	1	1	0	0	.	3	20	2 times
Evaluator 4	1	5	Control	C1	0	0	0	0	0	0	0	0	0	0	0	0	0	0	1	1	0	2	0	0	0	0	0	0	0	.	2	29	1 time
Evaluator 2	1	5	Control	C1	0	.	0	0	1	1	0	0	0	0	0	0	0	0	1	1	1	2	1	0	0	0	1	0	0	0	4	14	2 times
Evaluator 3	1	7	Pain	P4	0	0	0	0	1	1	0	0	0	0	0	0	0	0	0	0	0	0	0	0	0	0	0	0	0	0	1	21	1 time
Evaluator 1	1	7	Pain	P4	0	0	0	0	0	0	0	0	0	0	0	0	0	0	0	0	0	0	0	0	0	0	0	0	0	0	0	6	2 times
Evaluator 4	1	7	Pain	P4	0	0	0	0	0	0	0	0	0	0	0	0	0	0	0	0	1	1	0	0	0	0	0	0	0	0	1	8	2 times
Evaluator 2	1	7	Pain	P4	0	0	0	0	1	1	0	0	0	0	0	0	0	0	0	0	1	1	0	0	0	0	0	0	1	0	3	1	2 times
Evaluator 3	1	29	Pain	P3	1	1	0	0	0	0	1	0	1	2	0	0	0	0	1	1	0	2	0	0	0	0	0	1	0	2	8	85	1 time
Evaluator 1	1	29	Pain	P3	1	0	0	0	0	0	1	0	0	1	0	1	0	1	1	0	0	1	0	0	0	0	0	1	0	2	6	69	1 time
Evaluator 4	1	29	Pain	P3	1	1	0	0	0	0	1	0	1	2	0	1	1	2	1	1	0	2	0	0	0	0	0	1	0	2	10	85	2 times
Evaluator 2	1	29	Pain	P3	1	1	0	0	0	0	1	0	0	1	0	0	0	0	1	1	0	2	0	0	0	0	0	0	1	1	6	80	2 times
Evaluator 3	1	8	Control	C2	0	0	0	0	0	0	1	0	0	1	0	0	0	0	1	0	0	1	0	0	0	0	0	1	2	0	5	23	1 time
Evaluator 1	1	8	Control	C2	0	0	0	0	0	0	1	0	0	1	0	0	0	0	1	1	0	2	0	0	0	1	1	0	0	.	4	8	1 time
Evaluator 4	1	8	Control	C2	0	0	0	0	0	0	0	0	0	0	0	0	0	0	0	0	1	1	1	0	0	0	1	0	0	.	2	18	2 times
Evaluator 2	1	8	Control	C2	0	0	0	0	0	0	1	0	0	1	0	0	0	0	1	0	1	2	1	0	0	1	2	0	2	0	7	8	2 times
Evaluator 3	1	14	Pain	P2	1	2	0	0	1	1	0	0	0	0	0	0	0	0	1	1	0	2	1	0	0	0	1	2	2	2	12	71	1 time
Evaluator 1	1	14	Pain	P2	1	2	0	0	1	1	0	0	0	0	0	0	0	0	1	0	0	1	0	0	0	1	1	1	1	1	8	84	1 time
Evaluator 4	1	14	Pain	P2	1	2	0	0	1	1	0	0	0	0	0	1	0	1	1	1	0	2	1	0	0	1	2	1	0	2	11	93	2 times
Evaluator 2	1	14	Pain	P2	1	2	0	0	1	1	0	0	0	0	0	1	0	1	1	0	0	1	1	0	0	1	2	1	1	1	10	50	2 times
Evaluator 3	1	7	Control	C1	1	0	0	0	0	0	1	0	1	2	0	0	0	0	1	0	0	1	0	0	0	0	0	1	2	0	6	40	1 time
Evaluator 1	1	7	Control	C1	0	0	0	0	0	0	0	0	0	0	0	0	0	0	1	1	1	2	0	0	0	1	1	0	2	.	5	10	1 time
Evaluator 4	1	7	Control	C1	0	0	0	0	0	0	0	0	0	0	0	0	0	0	0	0	1	1	0	0	0	0	0	0	0	.	1	17	2 times
Evaluator 2	1	7	Control	C1	0	0	0	0	0	0	0	0	0	0	0	0	0	0	1	0	1	2	1	0	0	0	1	0	0	0	3	1	2 times
Evaluator 4	2	29	Pain	P2	1	1	0	1	1	2	0	0	0	0	0	0	0	0	1	1	1	2	0	1	1	0	2	0	1	1	9	79	2 times
Evaluator 3	2	29	Pain	P2	1	1	0	0	1	1	0	0	0	0	0	0	0	0	1	1	1	2	0	1	1	0	2	1	1	1	9	72	1 time
Evaluator 1	2	29	Pain	P2	1	1	0	0	1	1	0	0	0	0	0	0	0	0	1	0	1	2	0	1	1	0	2	1	2	1	10	92	1 time
Evaluator 2	2	29	Pain	P2	1	1	0	0	1	1	0	0	0	0	0	0	0	0	1	1	1	2	0	1	1	0	2	0	2	1	9	79	2 times
Evaluator 4	2	15	Control	C1	0	0	0	0	0	0	0	0	0	0	0	0	0	0	0	0	1	1	1	0	0	1	2	0	0	.	3	22	2 times
Evaluator 3	2	15	Control	C1	1	0	0	0	0	0	0	0	0	0	0	0	0	0	1	0	0	1	1	0	0	1	2	0	0	1	4	42	2 times
Evaluator 1	2	15	Control	C1	0	0	0	0	0	0	0	0	0	0	0	0	0	0	1	0	0	1	1	0	0	1	2	0	0	.	3	10	1 time
Evaluator 2	2	15	Control	C1	0	0	0	0	0	0	0	0	0	0	0	0	0	0	1	0	0	1	1	0	0	1	2	0	1	0	4	10	2 times
Evaluator 4	2	9	Pain	P2	1	0	0	0	0	0	1	0	1	2	0	0	0	0	1	0	0	1	0	0	0	0	0	1	1	2	7	72	2 times
Evaluator 3	2	9	Pain	P2	1	0	0	0	0	0	1	1	1	2	0	0	0	0	1	0	0	1	0	0	0	0	0	2	2	2	9	60	1 time
Evaluator 1	2	9	Pain	P2	1	0	0	0	0	0	1	1	1	2	0	0	0	0	1	0	0	1	0	0	0	0	0	0	0	.	3	53	2 times
Evaluator 2	2	9	Pain	P2	1	0	0	0	0	0	1	0	1	2	0	0	0	0	0	0	1	1	0	0	0	0	0	1	2	1	7	51	1 time
Evaluator 4	2	8	Pain	P1	1	.	0	0	0	0	1	0	1	2	0	1	0	1	1	1	0	2	0	0	0	0	0	2	2	2	11	90	2 times
Evaluator 3	2	8	Pain	P1	1	2	0	0	0	0	1	1	1	2	0	1	0	1	0	1	0	1	0	0	0	0	0	2	2	2	12	76	1 time
Evaluator 1	2	8	Pain	P1	1	2	0	0	0	0	0	1	0	1	0	0	0	0	0	0	0	0	0	0	0	0	0	1	2	.	6	40	2 times
Evaluator 2	2	8	Pain	P1	1	.	0	0	0	0	1	0	1	2	0	0	0	0	0	1	1	2	0	0	0	0	0	1	2	.	7	79	1 time
Evaluator 4	2	19	Pain	P2	1	0	0	0	0	0	0	0	0	0	0	0	0	0	1	0	1	2	0	0	0	0	0	1	0	0	3	61	2 times
Evaluator 3	2	19	Pain	P2	0	0	0	0	1	1	0	0	0	0	0	0	0	0	1	0	1	2	0	0	0	0	0	1	1	0	5	31	1 time
Evaluator 1	2	19	Pain	P2	0	0	0	0	0	0	0	0	0	0	0	0	0	0	0	0	0	0	0	0	0	0	0	0	0	0	0	13	2 times
Evaluator 2	2	19	Pain	P2	1	0	0	0	0	0	0	0	0	0	0	0	0	0	1	0	1	2	0	0	0	0	0	0	.	0	2	46	1 time
Evaluator 4	2	10	Control	C1	0	0	0	0	0	0	0	0	0	0	0	0	0	0	0	0	1	1	1	1	0	0	2	0	0	.	3	26	2 times
Evaluator 3	2	10	Control	C1	1	1	0	0	1	1	0	0	0	0	0	0	0	0	0	0	0	0	0	1	0	0	1	0	0	0	3	45	1 time
Evaluator 1	2	10	Control	C1	1	0	0	0	0	0	0	0	0	0	0	0	0	0	0	1	1	2	1	1	0	1	2	0	0	.	4	47	1 time
Evaluator 2	2	10	Control	C1	1	1	0	0	1	1	0	0	0	0	0	0	0	0	0	1	1	2	1	1	0	1	2	0	0	1	7	50	2 times
Evaluator 4	2	8	Pain	P4	1	0	0	0	0	0	1	1	0	2	0	1	0	1	0	0	0	0	0	0	0	0	0	0	1	0	4	61	2 times
Evaluator 3	2	8	Pain	P4	1	0	0	0	0	0	1	1	1	2	0	0	0	0	0	1	0	1	0	0	0	0	0	1	2	2	8	70	1 time
Evaluator 1	2	8	Pain	P4	0	0	0	0	0	0	1	0	0	1	0	0	0	0	0	0	0	0	0	0	0	0	0	0	2	.	3	18	1 time
Evaluator 2	2	8	Pain	P4	0	0	0	0	0	0	1	1	0	2	0	0	0	0	0	0	0	0	0	0	0	0	0	0	0	0	2	12	2 times
Evaluator 4	2	6	Control	C1	0	0	0	0	0	0	0	0	0	0	0	0	0	0	0	0	0	0	0	1	0	0	1	0	0	.	1	21	2 times
Evaluator 3	2	6	Control	C1	0	0	0	0	0	0	0	0	0	0	0	0	0	0	0	0	0	0	0	1	0	0	1	0	0	0	1	23	1 time
Evaluator 1	2	6	Control	C1	1	0	0	0	0	0	0	0	0	0	0	0	0	0	0	1	1	2	0	1	0	1	2	0	0	.	4	46	1 time
Evaluator 2	2	6	Control	C1	0	0	0	0	0	0	0	0	0	0	0	0	0	0	0	0	1	1	0	1	0	1	2	0	1	0	4	20	1 time
Evaluator 4	2	15	Pain	P3	1	2	0	0	0	0	1	1	0	2	0	0	0	0	0	0	0	0	0	0	0	0	0	0	0	2	6	47	1 time
Evaluator 3	2	15	Pain	P3	1	2	0	0	0	0	1	0	0	1	0	0	0	0	1	1	0	2	0	0	0	0	0	1	0	2	8	67	1 time
Evaluator 1	2	15	Pain	P3	0	2	0	0	0	0	1	0	0	1	0	0	0	0	0	0	0	0	0	0	0	0	0	0	0	.	3	18	1 time
Evaluator 2	2	15	Pain	P3	1	2	0	0	0	0	1	0	0	1	0	0	0	0	0	0	0	0	0	0	0	0	0	0	0	.	3	33	2 times
Evaluator 4	2	16	Pain	P2	1	2	0	0	0	0	0	0	0	0	0	0	0	0	1	1	0	2	1	0	0	1	2	1	1	.	8	62	2 times
Evaluator 3	2	16	Pain	P2	1	2	0	0	0	0	0	0	0	0	0	0	0	0	1	1	0	2	1	0	0	1	2	2	2	1	11	59	1 time
Evaluator 1	2	16	Pain	P2	1	2	0	0	0	0	0	0	0	0	0	0	0	0	1	0	0	0	1	0	0	1	2	0	0	.	4	47	1 time
Evaluator 2	2	16	Pain	P2	1	2	0	0	1	1	0	0	0	0	0	0	0	0	1	1	1	2	1	0	0	1	2	1	2	1	11	77	2 times
Evaluator 4	2	23	Pain	P3	1	2	0	0	0	0	1	1	0	2	0	0	0	0	0	0	1	1	0	0	0	0	0	0	0	0	5	53	2 times
Evaluator 3	2	23	Pain	P3	1	2	0	0	0	0	1	0	0	1	0	0	0	0	1	1	1	2	0	1	0	0	1	1	0	2	9	69	1 time
Evaluator 1	2	23	Pain	P3	1	2	0	0	0	0	1	0	0	1	0	0	0	0	1	1	1	2	0	0	0	0	0	0	0	.	5	42	1 time
Evaluator 2	2	23	Pain	P3	1	2	0	0	0	0	1	0	0	1	0	0	0	0	1	1	1	2	0	0	0	0	0	0	1	1	7	78	2 times
Evaluator 4	2	14	Pain	P2	1	2	0	0	1	1	0	0	0	0	0	1	0	1	1	1	0	2	1	0	0	1	2	2	0	2	12	83	2 times
Evaluator 3	2	14	Pain	P2	1	2	0	0	1	1	0	0	0	0	0	0	0	0	1	0	0	1	1	0	0	1	2	1	1	2	10	60	1 time
Evaluator 1	2	14	Pain	P2	1	2	0	0	1	1	0	0	0	0	0	0	0	0	1	0	0	1	0	0	0	1	1	0	0	2	7	61	1 time
Evaluator 2	2	14	Pain	P2	1	2	0	0	1	1	0	0	0	0	0	1	0	1	1	0	0	1	1	0	0	1	2	1	1	1	10	75	2 times
Evaluator 4	2	9	Pain	P3	1	1	0	0	0	0	0	0	0	0	0	0	0	0	1	1	0	2	0	0	0	0	0	1	0	1	5	58	2 times
Evaluator 3	2	9	Pain	P3	1	1	0	0	0	0	1	0	1	2	0	0	0	0	1	0	0	1	0	0	0	0	0	1	2	2	9	62	1 time
Evaluator 1	2	9	Pain	P3	0	0	0	0	0	0	0	0	0	0	0	0	0	0	0	0	0	0	0	0	0	0	0	0	2	.	2	15	1 time
Evaluator 2	2	9	Pain	P3	1	.	0	0	0	0	0	0	0	0	0	0	0	0	1	1	1	2	0	0	0	0	0	1	2	.	5	49	2 times
Evaluator 4	2	22	Pain	P4	0	0	0	0	0	0	0	0	0	0	0	1	0	1	0	0	1	1	1	0	0	0	1	0	0	0	3	30	1 time
Evaluator 3	2	22	Pain	P4	1	0	1	0	1	2	0	0	0	0	0	0	0	0	1	0	1	2	1	1	0	1	2	1	1	1	9	49	1 time
Evaluator 1	2	22	Pain	P4	0	0	0	0	0	0	0	0	0	0	0	0	0	0	0	0	0	0	0	1	0	1	2	0	1	0	3	23	1 time
Evaluator 2	2	22	Pain	P4	0	0	0	0	1	1	0	0	0	0	0	1	0	1	0	0	1	1	1	1	0	1	2	0	.	1	6	20	2 times
Evaluator 4	2	16	Control	C1	0	0	0	0	0	0	0	0	0	0	0	0	0	0	0	0	0	0	1	0	0	0	1	0	0	.	1	11	1 time
Evaluator 3	2	16	Control	C1	0	0	0	0	0	0	0	0	0	0	0	0	0	0	1	0	0	1	0	1	0	0	1	0	0	0	2	31	1 time
Evaluator 1	2	16	Control	C1	0	0	0	0	0	0	0	0	0	0	0	0	0	0	0	1	1	2	0	1	0	1	2	0	0	.	4	33	2 times
Evaluator 2	2	16	Control	C1	0	0	0	0	0	0	0	0	0	0	0	0	0	0	1	0	1	2	1	1	0	0	2	0	1	0	5	17	2 times
Evaluator 4	2	8	Control	C2	0	0	0	0	0	0	1	0	0	1	0	0	0	0	0	0	1	1	0	0	0	0	0	0	0	.	2	7	2 times
Evaluator 3	2	8	Control	C2	1	0	0	0	0	0	1	0	0	1	0	0	0	0	1	0	1	2	0	0	0	0	0	1	2	0	6	48	1 time
Evaluator 1	2	8	Control	C2	0	0	0	0	0	0	1	0	0	1	0	0	0	0	0	0	0	0	0	0	0	0	0	0	1	.	2	8	1 time
Evaluator 2	2	8	Control	C2	0	0	0	0	0	0	1	0	0	1	0	0	0	0	1	0	1	2	1	0	0	1	2	0	2	0	7	12	2 times
Evaluator 4	2	30	Pain	P1	0	.	0	0	0	0	0	0	0	0	1	0	0	1	0	0	0	0	0	1	0	0	1	0	0	2	4	20	2 times
Evaluator 3	2	30	Pain	P1	0	2	0	0	0	0	0	0	0	0	1	0	0	1	0	0	0	0	0	1	0	0	1	0	0	0	4	30	1 time
Evaluator 1	2	30	Pain	P1	1	2	0	0	0	0	0	0	0	0	1	0	0	1	0	1	0	1	0	1	0	0	1	0	0	0	5	50	1 time
Evaluator 2	2	30	Pain	P1	0	.	0	0	1	1	0	0	0	0	1	0	0	1	0	0	1	1	0	1	0	0	1	0	0	0	4	16	2 times
Evaluator 4	2	10	Control	C2	0	0	0	1	0	1	0	0	0	0	0	0	0	0	0	0	1	1	0	1	0	1	2	0	.	.	4	27	2 times
Evaluator 3	2	10	Control	C2	1	0	0	0	0	0	0	0	0	0	0	0	0	0	1	1	1	2	1	1	0	1	2	1	1	1	7	55	1 time
Evaluator 1	2	10	Control	C2	1	0	0	0	0	0	0	0	0	0	0	0	0	0	1	1	1	2	1	1	0	1	2	0	0	.	4	49	1 time
Evaluator 2	2	10	Control	C2	1	0	0	0	0	0	0	0	0	0	0	0	0	0	1	0	1	2	1	1	0	1	2	0	.	1	5	50	1 time
Evaluator 4	2	28	Pain	P1	1	2	0	0	0	0	0	1	0	1	0	0	0	0	1	0	0	1	0	0	0	0	0	1	1	2	8	55	2 times
Evaluator 3	2	28	Pain	P1	1	2	0	0	0	0	0	1	0	1	0	0	0	0	1	0	0	1	0	0	0	0	0	2	2	2	10	74	1 time
Evaluator 1	2	28	Pain	P1	0	2	0	0	0	0	0	1	0	1	0	0	0	0	1	0	0	1	0	0	0	0	0	1	2	.	7	33	1 time
Evaluator 2	2	28	Pain	P1	1	.	0	0	0	0	0	1	1	2	0	0	0	0	1	0	0	1	0	0	0	0	0	1	2	.	6	78	2 times
Evaluator 4	2	22	Pain	P1	1	.	0	0	0	0	1	1	0	2	0	0	0	0	1	0	1	2	0	0	0	0	0	1	0	2	7	75	2 times
Evaluator 3	2	22	Pain	P1	1	2	0	0	0	0	1	1	1	2	0	0	0	0	0	1	0	1	0	0	0	0	0	2	0	2	9	75	1 time
Evaluator 1	2	22	Pain	P1	0	2	0	0	0	0	1	1	0	2	0	0	0	0	0	0	0	0	0	0	0	0	0	1	0	.	5	36	1 time
Evaluator 2	2	22	Pain	P1	1	.	0	0	0	0	1	0	1	2	0	0	0	0	1	1	1	2	0	0	0	0	0	1	1	.	6	81	1 time
Evaluator 3	2	4	Control	C1	1	1	0	0	1	1	1	0	1	2	0	0	0	0	1	1	1	2	0	1	0	0	1	0	0	1	8	69	1 time
Evaluator 1	2	4	Control	C1	1	0	0	0	0	0	1	0	0	1	0	1	0	1	1	0	1	2	0	1	0	0	1	0	0	1	6	42	2 times
Evaluator 2	2	4	Control	C1	1	1	0	0	1	1	1	0	0	1	0	0	0	0	1	1	1	2	1	1	0	0	2	0	1	1	9	79	2 times
Evaluator 4	2	4	Control	C1	1	0	0	0	0	0	1	0	0	1	0	0	0	0	1	1	1	2	1	1	0	0	2	0	0	.	5	51	1 time
Evaluator 3	2	8	Control	C1	1	0	0	0	1	1	1	0	1	2	0	0	0	0	1	1	0	2	0	0	0	0	0	0	0	1	6	52	1 time
Evaluator 1	2	8	Control	C1	0	0	0	0	0	0	1	0	0	1	0	0	0	0	1	1	0	2	0	0	0	0	0	0	0	.	3	18	1 time
Evaluator 2	2	8	Control	C1	1	0	0	0	1	1	1	0	0	1	0	0	0	0	1	1	1	2	1	0	0	0	1	0	.	0	5	51	2 times
Evaluator 4	2	8	Control	C1	0	0	0	0	0	0	0	0	0	0	0	0	0	0	1	1	1	2	0	0	0	0	0	0	0	.	2	49	2 times
Evaluator 3	2	23	Pain	P4	0	0	0	0	0	0	0	0	0	0	0	0	0	0	0	0	0	0	0	0	0	0	0	0	0	0	0	21	1 time
Evaluator 1	2	23	Pain	P4	0	0	0	0	0	0	0	0	0	0	0	0	0	0	0	1	0	0	0	0	0	0	0	0	0	0	0	3	1 time
Evaluator 2	2	23	Pain	P4	0	1	0	0	1	1	0	0	0	0	0	0	0	0	0	0	0	0	1	0	0	0	1	0	0	0	3	3	2 times
Evaluator 4	2	23	Pain	P4	1	0	0	1	1	2	0	0	0	0	0	1	0	1	0	0	0	0	0	0	0	0	0	0	0	1	4	39	2 times
Evaluator 3	2	15	Control	C2	0	0	0	0	1	1	0	0	0	0	0	0	0	0	1	0	0	1	0	0	0	1	1	1	0	0	4	31	1 time
Evaluator 1	2	15	Control	C2	0	0	0	0	0	0	0	0	0	0	0	0	0	0	0	1	0	1	0	1	0	1	2	0	0	.	3	25	2 times
Evaluator 2	2	15	Control	C2	1	0	0	0	1	1	0	0	0	0	0	0	0	0	1	1	1	2	1	1	0	1	2	0	0	1	6	49	2 times
Evaluator 4	2	15	Control	C2	1	0	0	0	1	1	0	0	0	0	0	0	0	0	1	0	1	2	1	0	0	1	2	1	0	.	6	48	2 times
Evaluator 3	2	13	Pain	P1	1	2	0	0	1	1	0	0	0	0	1	0	0	1	1	1	0	2	0	0	0	0	0	0	1	1	8	43	1 time
Evaluator 1	2	13	Pain	P1	1	.	0	0	1	1	0	0	0	0	1	0	0	1	1	1	0	2	0	0	0	0	0	0	0	0	4	46	2 times
Evaluator 2	2	13	Pain	P1	1	.	0	0	1	1	0	0	0	0	1	0	0	1	1	1	1	2	0	0	0	0	0	0	.	0	4	50	2 times
Evaluator 4	2	13	Pain	P1	0	.	0	0	0	0	0	0	0	0	1	0	0	1	1	0	0	1	0	0	0	0	0	0	.	1	3	22	2 times
Evaluator 3	2	24	Pain	P3	1	1	0	0	1	1	0	0	0	0	0	0	0	0	1	1	0	2	0	1	0	0	1	1	1	1	8	45	1 time
Evaluator 1	2	24	Pain	P3	1	0	0	0	0	0	0	0	0	0	0	0	0	0	1	1	0	2	1	1	0	1	2	0	0	1	5	66	2 times
Evaluator 2	2	24	Pain	P3	1	1	1	0	1	2	0	0	0	0	0	0	0	0	0	0	0	0	0	1	0	1	2	0	.	1	6	50	2 times
Evaluator 4	2	24	Pain	P3	0	0	0	0	0	0	0	0	0	0	0	0	0	0	0	0	0	0	1	0	0	1	2	0	0	.	2	13	2 times
Evaluator 3	2	13	Pain	P2	1	2	1	0	1	2	0	0	0	0	0	0	0	0	1	1	0	2	1	1	0	0	2	1	0	1	10	54	1 time
Evaluator 1	2	13	Pain	P2	1	2	0	1	1	2	0	0	0	0	0	0	0	0	1	1	0	2	1	1	0	1	2	0	0	1	9	67	2 times
Evaluator 2	2	13	Pain	P2	1	2	0	0	1	1	0	0	0	0	0	0	0	0	1	0	0	1	1	1	0	0	2	0	0	1	7	36	2 times
Evaluator 4	2	13	Pain	P2	1	2	0	1	1	2	0	0	0	0	0	0	0	0	1	1	0	2	1	0	0	0	1	0	0	1	8	58	2 times
Evaluator 3	2	16	Pain	P3	1	0	1	0	0	1	0	0	0	0	0	0	0	0	1	1	0	2	0	0	0	1	1	2	2	1	9	50	1 time
Evaluator 1	2	16	Pain	P3	1	0	0	0	0	0	0	0	0	0	0	0	0	0	1	0	1	2	0	0	0	1	1	0	0	1	4	52	2 times
Evaluator 2	2	16	Pain	P3	1	1	0	0	0	0	0	0	0	0	0	0	0	0	1	1	1	2	1	0	0	1	2	0	2	1	8	50	2 times
Evaluator 4	2	16	Pain	P3	0	0	0	0	0	0	0	0	0	0	0	0	0	0	1	1	0	2	0	0	0	1	1	0	0	.	3	24	2 times
Evaluator 3	2	28	Pain	P3	1	0	0	0	0	0	1	0	0	1	0	0	0	0	0	0	0	0	0	0	0	0	0	1	0	2	4	46	1 time
Evaluator 1	2	28	Pain	P3	0	0	0	0	0	0	1	0	0	1	0	0	0	0	0	0	0	0	0	0	0	0	0	0	0	.	1	15	1 time
Evaluator 2	2	28	Pain	P3	1	0	0	0	0	0	1	0	1	2	0	0	0	0	0	1	0	1	0	0	0	0	0	0	.	.	3	52	1 time
Evaluator 4	2	28	Pain	P3	0	0	0	0	0	0	0	1	0	1	0	0	0	0	0	0	0	0	0	0	0	0	0	1	0	1	3	26	2 times
Evaluator 3	2	5	Pain	P2	1	0	0	0	0	0	0	0	0	0	0	0	0	0	1	1	0	2	1	0	0	0	1	0	0	0	3	38	1 time
Evaluator 1	2	5	Pain	P2	1	0	0	0	0	0	0	0	0	0	0	0	0	0	1	1	1	2	1	1	0	0	2	0	.	1	5	54	1 time
Evaluator 2	2	5	Pain	P2	0	0	0	0	0	0	0	0	0	0	0	0	0	0	1	0	1	2	1	1	0	0	2	0	0	0	4	20	2 times
Evaluator 4	2	5	Pain	P2	0	0	0	0	0	0	0	0	0	0	0	0	0	0	0	0	1	1	1	0	0	0	1	0	0	.	2	17	2 times
Evaluator 3	2	25	Pain	P2	1	2	0	0	0	0	1	1	1	2	0	0	0	0	1	1	0	2	0	0	0	0	0	2	2	2	12	79	1 time
Evaluator 1	2	25	Pain	P2	1	2	0	0	0	0	1	1	0	2	0	0	0	0	1	0	0	1	0	0	0	0	0	1	2	.	8	46	1 time
Evaluator 2	2	25	Pain	P2	1	.	0	0	0	0	1	0	0	1	0	0	0	0	1	0	0	1	0	0	0	0	0	1	2	.	5	79	1 time
Evaluator 4	2	25	Pain	P2	1	2	0	0	0	0	1	1	0	2	0	1	0	1	1	0	0	1	0	0	0	0	0	1	1	2	10	84	2 times
Evaluator 3	2	24	Pain	P1	1	.	0	0	0	0	0	1	1	2	0	0	0	0	1	1	0	2	0	0	0	0	0	1	0	2	7	68	1 time
Evaluator 1	2	24	Pain	P1	0	.	0	0	0	0	0	1	0	1	0	0	0	0	1	1	0	2	0	0	0	0	0	0	0	2	5	13	2 times
Evaluator 2	2	24	Pain	P1	1	.	0	0	0	0	0	0	0	0	0	0	0	0	1	1	0	2	0	0	0	0	0	0	1	2	5	81	2 times
Evaluator 4	2	24	Pain	P1	1	.	0	0	0	0	0	1	0	1	0	0	0	0	1	1	0	2	0	0	0	0	0	1	0	.	4	61	2 times
Evaluator 3	2	3	Pain	P1	1	.	0	0	0	0	1	0	1	2	0	0	0	0	1	1	0	2	0	0	0	0	0	2	2	2	10	82	1 time
Evaluator 1	2	3	Pain	P1	0	.	0	0	0	0	0	0	0	0	0	0	0	0	1	0	0	1	0	0	0	0	0	1	2	2	6	2	1 time
Evaluator 2	2	3	Pain	P1	1	.	0	0	0	0	1	0	0	1	0	0	0	0	1	1	0	2	0	0	0	0	0	2	2	2	9	79	2 times
Evaluator 4	2	3	Pain	P1	1	.	0	0	0	0	1	0	0	1	0	0	0	0	1	1	0	2	0	0	0	0	0	1	1	.	5	74	1 time
Evaluator 3	2	30	Pain	P2	1	0	0	1	0	1	0	0	0	0	0	0	0	0	0	0	0	0	1	0	0	0	1	1	0	1	4	48	1 time
Evaluator 1	2	30	Pain	P2	1	0	0	1	0	1	0	0	0	0	0	0	0	0	0	0	0	0	1	0	0	1	2	0	0	1	4	55	2 times
Evaluator 2	2	30	Pain	P2	1	0	0	1	0	1	0	0	0	0	0	0	0	0	0	0	0	0	1	0	0	1	2	0	1	1	5	49	2 times
Evaluator 4	2	30	Pain	P2	0	0	0	1	0	1	0	0	0	0	0	0	0	0	0	0	0	0	1	0	0	0	1	0	0	0	2	12	2 times
Evaluator 3	2	24	Pain	P2	1	2	0	0	0	0	1	1	1	2	0	0	0	0	1	1	0	2	0	0	0	0	0	1	0	2	9	66	1 time
Evaluator 1	2	24	Pain	P2	0	2	0	0	0	0	1	0	0	1	0	0	0	0	1	1	0	2	0	0	0	0	0	0	0	2	7	21	1 time
Evaluator 2	2	24	Pain	P2	1	2	0	0	0	0	1	0	1	2	0	0	0	0	1	1	0	2	0	0	0	0	0	1	1	2	10	80	2 times
Evaluator 4	2	24	Pain	P2	1	2	0	0	0	0	0	1	0	1	0	0	0	0	0	1	0	1	0	0	0	0	0	0	0	.	4	36	2 times
Evaluator 3	2	12	Pain	P2	1	2	0	0	1	1	0	0	0	0	0	0	0	0	1	1	0	2	1	0	0	0	1	1	0	1	8	53	1 time
Evaluator 1	2	12	Pain	P2	0	.	0	0	0	0	0	0	0	0	0	0	0	0	1	1	0	2	0	0	0	0	0	0	0	0	2	25	1 time
Evaluator 2	2	12	Pain	P2	0	.	0	0	1	1	0	0	0	0	0	0	0	0	0	1	0	1	0	0	0	0	0	0	0	0	2	17	2 times
Evaluator 4	2	12	Pain	P2	1	2	0	0	1	1	0	0	0	0	0	0	0	0	1	1	0	2	0	0	0	0	0	0	0	1	6	62	2 times
Evaluator 3	2	14	Control	C2	1	0	0	0	1	1	1	0	1	2	0	0	0	0	1	1	0	2	0	0	0	0	0	1	0	0	6	50	1 time
Evaluator 1	2	14	Control	C2	0	0	0	0	0	0	0	0	0	0	0	0	0	0	1	1	0	2	1	0	0	0	1	0	0	.	3	18	1 time
Evaluator 2	2	14	Control	C2	1	0	0	0	0	0	0	0	0	0	0	0	0	0	1	1	1	2	1	1	0	0	2	0	0	0	4	29	2 times
Evaluator 4	2	14	Control	C2	0	0	0	0	0	0	0	1	0	1	0	0	0	0	1	1	0	2	0	0	0	0	0	0	0	.	3	19	2 times
Evaluator 3	2	15	Pain	P4	1	1	0	0	1	1	0	0	0	0	0	0	0	0	1	1	0	2	1	0	0	1	2	2	2	2	12	57	1 time
Evaluator 1	2	15	Pain	P4	0	0	0	0	1	1	0	0	0	0	0	0	0	0	0	0	0	0	0	0	0	0	0	0	2	0	3	2	1 time
Evaluator 2	2	15	Pain	P4	0	0	0	0	1	1	0	0	0	0	0	0	0	0	0	1	0	1	1	0	0	1	2	0	2	0	6	17	2 times
Evaluator 4	2	15	Pain	P4	1	0	0	0	1	1	0	0	0	0	0	0	0	0	0	0	0	0	0	0	0	1	1	1	1	1	5	38	2 times
Evaluator 3	2	19	Pain	P4	1	0	0	0	1	1	0	0	0	0	0	0	0	0	1	0	1	2	1	0	0	0	1	2	2	1	9	64	1 time
Evaluator 1	2	19	Pain	P4	0	0	0	0	0	0	0	0	0	0	0	0	0	0	0	0	0	0	0	0	0	1	1	0	2	0	3	9	2 times
Evaluator 2	2	19	Pain	P4	1	0	0	0	1	1	0	0	0	0	0	0	0	0	1	0	1	2	1	1	0	0	2	0	2	0	7	51	2 times
Evaluator 4	2	19	Pain	P4	1	0	0	0	0	0	0	0	0	0	0	0	0	0	0	0	1	1	0	0	0	0	0	1	1	0	3	22	1 time
Evaluator 3	2	25	Pain	P1	0	.	0	0	1	1	0	0	0	0	0	0	0	0	1	0	0	1	0	0	0	0	0	0	0	0	2	30	1 time
Evaluator 1	2	25	Pain	P1	0	.	0	0	1	1	0	0	0	0	0	0	0	0	0	0	0	0	0	0	0	0	0	0	0	.	1	9	1 time
Evaluator 2	2	25	Pain	P1	1	.	0	0	1	1	0	0	0	0	0	0	0	0	1	1	0	2	1	0	0	0	1	0	1	0	5	54	2 times
Evaluator 4	2	25	Pain	P1	1	0	0	0	0	0	0	0	0	0	0	0	0	0	1	1	0	2	0	0	0	0	0	0	0	2	4	45	2 times
Evaluator 4	2	13	Control	C1	0	0	0	0	0	0	0	0	0	0	0	0	0	0	1	0	1	2	0	0	0	1	1	0	0	.	3	11	2 times
Evaluator 3	2	13	Control	C1	1	0	0	0	1	1	0	0	0	0	0	0	0	0	1	1	0	2	0	0	0	1	1	1	1	1	7	45	1 time
Evaluator 1	2	13	Control	C1	1	0	0	0	0	0	0	0	0	0	0	0	0	0	1	0	1	2	1	0	0	1	2	0	0	.	4	48	1 time
Evaluator 2	2	13	Control	C1	1	0	0	0	0	0	0	0	0	0	0	0	0	0	1	0	1	2	1	0	0	1	2	0	.	1	5	52	1 time
Evaluator 4	2	25	Pain	P4	1	2	0	0	0	0	0	1	1	2	0	1	0	1	1	1	0	2	0	0	0	0	0	0	0	1	8	78	2 times
Evaluator 3	2	25	Pain	P4	1	2	0	0	0	0	1	1	1	2	0	1	0	1	1	1	0	2	0	0	0	0	0	1	0	2	10	82	1 time
Evaluator 1	2	25	Pain	P4	1	2	0	0	0	0	1	1	1	2	0	0	0	0	1	0	0	1	0	0	0	0	0	1	0	.	6	78	1 time
Evaluator 2	2	25	Pain	P4	1	2	0	0	0	0	0	1	1	2	0	0	0	0	1	1	0	2	0	0	0	0	0	0	1	.	7	79	1 time
Evaluator 4	2	27	Pain	P2	0	0	0	0	0	0	1	0	0	1	0	0	0	0	1	0	0	1	0	0	0	0	0	1	0	0	3	24	2 times
Evaluator 3	2	27	Pain	P2	1	0	0	0	0	0	1	1	1	2	0	0	0	0	1	1	0	2	0	0	0	0	0	2	0	2	8	69	1 time
Evaluator 1	2	27	Pain	P2	0	0	0	0	0	0	1	1	0	2	0	0	0	0	0	0	0	0	0	0	0	0	0	0	0	.	2	11	1 time
Evaluator 2	2	27	Pain	P2	0	0	0	0	0	0	1	0	0	1	0	0	0	0	1	0	0	1	0	0	0	0	0	0	0	0	2	23	1 time
Evaluator 4	2	9	Pain	P1	0	0	0	0	0	0	0	0	0	0	0	0	0	0	0	0	1	1	0	0	0	1	1	0	0	0	2	13	2 times
Evaluator 3	2	9	Pain	P1	0	0	0	0	0	0	0	0	0	0	0	0	0	0	1	0	0	1	1	0	0	0	1	1	0	0	3	29	1 time
Evaluator 1	2	9	Pain	P1	0	0	0	0	0	0	0	0	0	0	0	0	0	0	0	0	0	0	1	0	0	1	2	0	0	0	2	26	1 time
Evaluator 2	2	9	Pain	P1	1	0	0	1	0	1	0	0	0	0	0	0	0	0	1	0	1	2	1	0	0	0	1	0	1	.	5	22	2 times
Evaluator 4	2	7	Control	C1	0	0	0	0	0	0	0	0	0	0	0	0	0	0	0	0	1	1	0	0	0	0	0	0	0	.	1	11	1 time
Evaluator 3	2	7	Control	C1	1	0	0	0	0	0	1	0	1	2	0	0	0	0	0	0	1	1	0	0	0	0	0	1	2	0	6	37	1 time
Evaluator 1	2	7	Control	C1	0	0	0	0	0	0	1	0	0	1	0	0	0	0	1	1	1	2	0	0	0	0	0	0	2	.	5	16	1 time
Evaluator 2	2	7	Control	C1	0	0	0	0	0	0	0	0	0	0	0	0	0	0	1	0	1	2	1	0	0	0	1	0	0	0	3	10	2 times
Evaluator 4	2	21	Pain	P1	1	.	0	1	1	2	0	0	0	0	1	0	0	1	1	0	0	1	0	0	0	0	0	1	2	1	8	69	2 times
Evaluator 3	2	21	Pain	P1	1	.	0	0	1	1	0	0	0	0	1	0	0	1	1	1	0	2	0	0	1	0	1	1	2	1	9	57	1 time
Evaluator 1	2	21	Pain	P1	0	.	0	0	1	1	0	0	0	0	1	0	0	1	0	0	0	0	0	0	0	0	0	0	2	0	4	2	2 times
Evaluator 2	2	21	Pain	P1	1	.	0	1	1	2	0	0	0	0	0	0	0	0	0	0	1	1	1	0	0	0	1	0	2	.	6	61	2 times
Evaluator 4	2	17	Pain	P4	0	0	0	0	0	0	0	0	0	0	0	0	0	0	0	0	0	0	0	0	0	0	0	0	0	.	0	1	1 time
Evaluator 3	2	17	Pain	P4	0	0	0	0	0	0	0	0	0	0	0	0	0	0	1	0	0	1	0	0	0	0	0	0	0	0	1	17	1 time
Evaluator 1	2	17	Pain	P4	0	0	0	0	0	0	0	0	0	0	0	0	0	0	1	1	1	2	0	0	0	1	1	0	0	.	3	10	1 time
Evaluator 2	2	17	Pain	P4	0	0	0	0	0	0	0	0	0	0	0	0	0	0	0	0	0	0	1	0	0	1	2	0	1	0	3	1	1 time
Evaluator 4	2	12	Pain	P4	1	2	0	0	0	0	0	0	0	0	0	1	0	1	0	1	0	1	0	0	0	0	0	0	0	2	6	55	2 times
Evaluator 3	2	12	Pain	P4	1	2	0	0	0	0	0	0	0	0	0	1	0	1	1	1	0	2	0	0	0	0	0	0	0	2	7	54	1 time
Evaluator 1	2	12	Pain	P4	0	2	0	0	0	0	0	0	0	0	0	0	0	0	0	1	0	1	0	0	0	1	1	0	0	0	4	9	1 time
Evaluator 2	2	12	Pain	P4	1	.	0	0	0	0	0	0	0	0	0	0	0	0	0	1	0	1	1	0	0	0	1	0	0	1	3	39	2 times
Evaluator 4	2	26	Pain	P4	0	1	0	1	0	1	0	1	0	1	0	0	0	0	0	0	1	1	0	0	0	0	0	0	0	0	4	22	2 times
Evaluator 3	2	26	Pain	P4	1	2	0	0	0	0	1	1	1	2	0	0	0	0	1	1	0	2	1	0	0	0	1	1	0	1	9	69	1 time
Evaluator 1	2	26	Pain	P4	0	1	0	0	0	0	0	0	0	0	0	0	0	0	1	0	0	1	0	0	0	0	0	0	0	0	2	28	2 times
Evaluator 2	2	26	Pain	P4	1	1	0	0	0	0	0	0	0	0	0	0	0	0	1	1	1	2	1	0	0	1	2	0	1	0	6	77	2 times
Evaluator 4	2	21	Pain	P4	1	0	0	0	0	0	1	0	0	1	0	1	0	1	0	0	0	0	0	0	0	0	0	1	0	1	4	27	2 times
Evaluator 3	2	21	Pain	P4	1	0	0	0	0	0	1	1	1	2	0	1	0	1	0	1	0	1	0	0	0	0	0	1	0	2	7	66	1 time
Evaluator 1	2	21	Pain	P4	0	0	0	0	0	0	1	1	0	2	0	0	0	0	0	0	0	0	0	0	0	0	0	0	0	.	2	24	1 time
Evaluator 2	2	21	Pain	P4	0	0	0	0	0	0	1	0	0	1	0	1	0	1	0	0	0	0	0	0	0	0	0	0	0	0	2	8	1 time
Evaluator 4	2	4	Control	C2	1	2	0	0	0	0	1	0	0	1	0	0	0	0	1	1	1	2	0	1	0	0	1	0	0	.	6	60	2 times
Evaluator 3	2	4	Control	C2	1	2	0	0	1	1	1	0	0	1	0	0	0	0	1	1	1	2	0	1	0	0	1	1	0	1	9	70	1 time
Evaluator 1	2	4	Control	C2	0	2	0	0	1	1	1	0	0	1	0	0	0	0	1	1	1	2	1	1	0	0	2	0	0	.	8	19	2 times
Evaluator 2	2	4	Control	C2	1	2	0	0	1	1	1	0	0	1	0	0	0	0	1	1	1	2	0	1	0	0	1	0	0	0	7	80	2 times
Evaluator 4	2	30	Pain	P4	1	1	0	0	0	0	1	0	0	1	0	1	0	1	0	1	0	1	0	0	0	0	0	0	0	.	4	37	2 times
Evaluator 3	2	30	Pain	P4	1	1	0	0	0	0	1	0	0	1	0	0	0	0	0	1	0	1	0	0	0	0	0	1	0	2	6	56	1 time
Evaluator 1	2	30	Pain	P4	0	0	0	0	0	0	1	0	0	1	0	0	0	0	0	1	0	1	0	0	0	0	0	0	0	.	2	24	1 time
Evaluator 2	2	30	Pain	P4	1	1	0	0	0	0	1	1	0	2	0	0	0	0	0	1	0	1	0	0	0	0	0	0	1	.	5	50	2 times
Evaluator 4	2	6	Control	C2	1	1	0	0	0	0	0	0	0	0	0	0	0	0	1	1	1	2	0	1	0	0	1	0	0	.	4	41	2 times
Evaluator 3	2	6	Control	C2	1	1	1	0	0	1	1	0	0	1	0	0	0	0	0	1	1	2	0	1	0	0	1	1	0	2	9	67	1 time
Evaluator 1	2	6	Control	C2	0	0	0	0	0	0	0	0	0	0	0	0	0	0	1	1	1	2	0	1	0	0	1	0	0	2	5	20	2 times
Evaluator 2	2	6	Control	C2	1	1	0	0	1	1	1	0	0	1	0	0	0	0	1	1	0	2	1	1	0	0	2	0	1	2	10	80	2 times
Evaluator 4	2	11	Pain	P2	0	0	0	0	0	0	0	0	0	0	0	0	0	0	0	0	1	1	0	0	0	0	0	0	0	.	1	9	2 times
Evaluator 3	2	11	Pain	P2	0	0	0	0	0	0	0	0	0	0	0	0	0	0	0	0	0	0	0	0	0	1	1	0	0	0	1	34	1 time
Evaluator 1	2	11	Pain	P2	0	0	0	0	0	0	0	0	0	0	0	0	0	0	0	0	1	1	0	0	0	1	1	0	0	.	2	5	1 time
Evaluator 2	2	11	Pain	P2	0	0	0	0	0	0	0	0	0	0	0	0	0	0	0	0	1	1	1	0	0	1	2	0	0	0	3	2	2 times
Evaluator 4	2	11	Pain	P3	0	0	0	0	0	0	0	0	0	0	0	0	0	0	0	0	1	1	0	0	0	1	1	0	0	.	2	5	2 times
Evaluator 3	2	11	Pain	P3	1	0	0	0	0	0	0	0	0	0	1	0	0	1	1	1	1	2	1	0	1	1	2	0	0	1	6	55	1 time
Evaluator 1	2	11	Pain	P3	0	0	0	0	0	0	0	0	0	0	1	0	0	1	1	0	1	2	0	0	0	1	1	0	0	.	4	22	1 time
Evaluator 2	2	11	Pain	P3	1	1	0	0	1	1	0	0	0	0	1	0	0	1	1	0	1	2	1	0	0	1	2	0	1	1	9	76	2 times
Evaluator 4	2	7	Pain	P1	1	2	0	1	0	1	0	0	0	0	0	0	0	0	1	1	1	2	0	0	0	0	0	0	0	0	5	50	2 times
Evaluator 3	2	7	Pain	P1	0	2	0	0	0	0	0	0	0	0	0	0	0	0	1	0	0	1	0	0	0	0	0	0	0	0	3	29	1 time
Evaluator 1	2	7	Pain	P1	0	.	0	0	0	0	0	0	0	0	0	0	0	0	1	0	1	2	0	0	0	0	0	0	0	1	3	11	1 time
Evaluator 2	2	7	Pain	P1	1	.	0	0	1	1	0	0	0	0	0	0	0	0	1	1	1	2	0	0	0	0	0	0	0	0	3	30	2 times
Evaluator 4	2	14	Pain	P3	1	2	0	0	0	0	1	0	0	1	0	0	0	0	1	1	0	2	0	0	0	0	0	1	0	1	7	58	2 times
Evaluator 3	2	14	Pain	P3	1	2	0	0	0	0	1	0	1	2	0	0	0	0	1	1	0	2	0	0	0	0	0	1	0	2	9	66	1 time
Evaluator 1	2	14	Pain	P3	0	2	0	0	0	0	1	0	0	1	0	0	0	0	1	0	0	1	0	0	0	0	0	1	0	.	5	22	1 time
Evaluator 2	2	14	Pain	P3	1	2	0	0	0	0	1	0	0	1	0	0	0	0	1	1	0	2	0	0	0	0	0	0	0	.	5	76	1 time
Evaluator 4	2	5	Control	C2	1	2	0	0	0	0	1	0	0	1	0	0	0	0	1	1	1	2	1	1	0	0	2	1	0	.	8	67	2 times
Evaluator 3	2	5	Control	C2	1	2	0	0	1	1	1	0	1	2	0	0	0	0	1	1	1	2	1	1	0	0	2	1	0	1	11	72	1 time
Evaluator 1	2	5	Control	C2	1	2	0	0	1	1	0	0	0	0	0	0	0	0	0	1	1	2	1	1	0	1	2	0	0	1	8	43	2 times
Evaluator 2	2	5	Control	C2	1	2	0	0	1	1	1	0	0	1	0	0	0	0	1	1	1	2	1	1	0	0	2	0	0	.	8	79	2 times
Evaluator 4	2	3	Pain	P2	1	0	0	0	1	1	1	0	0	1	0	0	0	0	1	0	1	2	0	0	0	1	1	1	2	.	8	53	2 times
Evaluator 3	2	3	Pain	P2	1	0	1	0	1	2	1	0	1	2	0	0	0	0	1	1	1	2	0	0	0	1	1	2	2	1	12	76	1 time
Evaluator 1	2	3	Pain	P2	0	0	0	0	1	1	1	0	0	1	0	0	0	0	1	0	1	2	0	0	0	1	1	0	2	0	7	14	1 time
Evaluator 2	2	3	Pain	P2	1	0	0	0	0	0	1	0	0	1	0	0	0	0	1	0	1	2	1	0	0	1	2	1	2	.	8	52	2 times
Evaluator 4	2	15	Pain	P1	1	1	0	0	0	0	0	0	0	0	0	1	0	1	1	0	0	1	0	0	0	0	0	1	.	1	5	51	2 times
Evaluator 3	2	15	Pain	P1	1	1	0	0	1	1	0	0	0	0	0	0	0	0	1	1	0	2	0	0	0	0	0	1	0	1	6	45	1 time
Evaluator 1	2	15	Pain	P1	0	0	0	0	1	1	0	0	0	0	0	0	0	0	0	1	0	1	0	0	0	0	0	0	0	0	2	25	2 times
Evaluator 2	2	15	Pain	P1	1	.	0	0	1	1	0	0	0	0	0	0	0	0	1	0	0	1	1	0	0	1	2	0	.	0	4	26	2 times
Evaluator 3	2	5	Pain	P1	1	.	0	0	1	1	0	0	0	0	1	0	0	1	1	1	0	2	1	0	0	0	1	0	0	1	6	57	1 time
Evaluator 1	2	5	Pain	P1	1	.	0	0	1	1	0	0	0	0	1	0	0	1	1	1	0	2	1	1	0	1	2	0	0	1	7	43	1 time
Evaluator 4	2	5	Pain	P1	1	.	0	0	1	1	0	0	0	0	1	0	0	1	1	1	0	2	1	0	0	0	1	0	0	.	5	54	2 times
Evaluator 2	2	5	Pain	P1	1	.	0	0	1	1	0	0	0	0	1	0	0	1	1	1	0	2	1	1	0	0	2	0	1	1	8	52	2 times
Evaluator 3	2	14	Pain	P1	1	2	0	0	1	1	0	0	0	0	1	0	0	1	1	1	0	2	1	0	0	0	1	0	0	1	8	48	1 time
Evaluator 1	2	14	Pain	P1	1	.	0	0	0	0	0	0	0	0	1	0	0	1	1	1	1	2	1	0	0	1	2	0	2	1	8	39	1 time
Evaluator 4	2	14	Pain	P1	1	.	0	0	1	1	0	0	0	0	0	0	0	0	1	0	1	2	1	0	0	0	1	0	0	1	5	51	2 times
Evaluator 2	2	14	Pain	P1	1	.	0	0	0	0	0	0	0	0	1	0	0	1	1	1	1	2	1	0	0	0	1	0	.	0	4	48	2 times
Evaluator 3	2	13	Pain	P4	1	1	0	0	1	1	0	0	0	0	0	0	0	0	1	1	0	2	1	0	0	0	1	1	2	1	9	55	1 time
Evaluator 1	2	13	Pain	P4	0	0	0	0	0	0	0	0	0	0	0	0	0	0	1	0	0	1	1	0	0	1	2	1	2	0	6	27	1 time
Evaluator 4	2	13	Pain	P4	0	0	0	0	0	0	0	0	0	0	0	0	0	0	1	0	1	2	1	0	0	0	1	0	1	1	5	36	2 times
Evaluator 2	2	13	Pain	P4	1	1	0	0	1	1	0	0	0	0	0	0	0	0	1	1	1	2	1	0	0	0	1	0	2	0	7	50	2 times
Evaluator 3	2	13	Pain	P3	1	1	1	0	0	1	0	0	0	0	0	0	0	0	0	1	0	1	1	1	0	0	2	1	1	1	8	56	1 time
Evaluator 1	2	13	Pain	P3	1	0	0	0	0	0	0	0	0	0	0	0	0	0	0	1	0	1	1	0	0	1	2	0	0	1	4	43	1 time
Evaluator 4	2	13	Pain	P3	0	0	0	0	0	0	0	0	0	0	0	0	0	0	0	0	1	1	1	1	0	1	2	0	0	1	4	37	2 times
Evaluator 2	2	13	Pain	P3	1	0	0	1	0	1	0	0	0	0	0	0	0	0	0	0	1	1	1	1	0	0	2	0	1	1	6	51	2 times
Evaluator 3	2	11	Pain	P4	1	0	1	0	1	2	0	0	0	0	0	0	0	0	1	0	1	2	0	0	0	1	1	1	1	1	8	52	1 time
Evaluator 1	2	11	Pain	P4	0	0	0	0	0	0	0	0	0	0	0	0	0	0	1	0	1	2	0	0	0	1	1	0	2	.	5	31	2 times
Evaluator 4	2	11	Pain	P4	0	0	0	0	0	0	0	0	0	0	0	0	0	0	1	0	1	2	0	0	0	0	0	0	0	.	2	5	1 time
Evaluator 2	2	11	Pain	P4	1	0	0	0	1	1	0	0	0	0	0	0	0	0	1	0	1	2	0	0	0	1	1	0	1	1	6	48	1 time
Evaluator 3	2	7	Pain	P4	0	0	0	0	1	1	0	0	0	0	0	0	0	0	0	0	0	0	0	0	0	0	0	0	1	0	2	25	1 time
Evaluator 1	2	7	Pain	P4	0	0	0	0	0	0	0	0	0	0	0	0	0	0	0	0	1	1	0	0	0	0	0	0	0	0	1	5	1 time
Evaluator 4	2	7	Pain	P4	0	0	0	0	0	0	0	0	0	0	0	0	0	0	0	0	1	1	0	0	0	0	0	0	0	0	1	6	1 time
Evaluator 2	2	7	Pain	P4	0	0	0	0	1	1	0	0	0	0	0	0	0	0	0	0	1	1	0	0	0	0	0	0	1	0	3	2	1 time
Evaluator 3	2	27	Pain	P1	1	.	0	0	0	0	1	1	1	0	0	0	0	0	1	1	0	2	0	0	0	0	0	2	0	2	6	75	1 time
Evaluator 1	2	27	Pain	P1	0	.	0	0	0	0	1	1	0	2	0	0	0	0	0	0	1	1	0	0	0	0	0	1	0	0	4	34	1 time
Evaluator 4	2	27	Pain	P1	1	.	0	0	0	0	1	1	0	2	0	0	0	0	1	0	0	1	0	0	0	0	0	1	0	1	5	53	2 times
Evaluator 2	2	27	Pain	P1	1	.	0	0	0	0	1	1	0	2	0	0	0	0	1	1	1	2	0	0	0	0	0	1	1	.	6	50	2 times
Evaluator 3	2	26	Pain	P2	1	1	1	0	0	1	1	1	1	2	0	0	0	0	1	0	1	2	1	1	0	0	2	1	2	1	12	68	1 time
Evaluator 1	2	26	Pain	P2	0	0	0	0	0	0	0	0	0	0	0	0	0	0	1	0	0	1	0	1	0	0	1	0	2	0	4	22	1 time
Evaluator 4	2	26	Pain	P2	1	0	0	0	0	0	0	1	0	1	0	0	0	0	1	0	0	1	0	1	0	0	1	1	1	1	6	50	2 times
Evaluator 2	2	26	Pain	P2	1	0	0	1	0	1	0	1	0	1	0	0	0	0	1	1	0	2	1	1	0	0	2	1	2	0	9	48	2 times
Evaluator 3	2	17	Pain	P1	1	.	0	0	1	1	0	0	0	0	1	0	0	1	1	0	1	2	0	1	0	0	1	0	1	1	7	53	1 time
Evaluator 1	2	17	Pain	P1	1	.	0	0	1	1	0	0	0	0	1	0	0	1	1	1	0	2	0	1	0	0	1	0	0	.	5	45	1 time
Evaluator 4	2	17	Pain	P1	0	.	0	0	0	0	0	0	0	0	1	0	0	1	1	0	1	2	0	0	0	0	0	0	0	.	3	23	2 times
Evaluator 2	2	17	Pain	P1	0	.	0	0	1	1	0	0	0	0	1	0	0	1	1	0	1	2	1	0	0	0	1	0	1	0	6	16	2 times
Evaluator 3	2	27	Pain	P4	1	2	0	0	1	1	0	0	0	0	1	0	0	1	1	0	1	2	1	0	0	0	1	0	2	1	10	61	1 time
Evaluator 1	2	27	Pain	P4	0	2	0	0	1	1	0	0	0	0	1	0	0	1	0	0	0	0	1	0	0	1	2	0	1	0	7	20	1 time
Evaluator 4	2	27	Pain	P4	1	2	0	0	1	1	0	0	0	0	1	0	0	1	1	0	1	2	1	0	0	1	2	0	1	1	10	68	1 time
Evaluator 2	2	27	Pain	P4	1	2	0	0	1	1	0	0	0	0	1	0	0	1	1	1	1	2	0	0	0	0	0	0	2	.	8	65	2 times
Evaluator 3	2	31	Pain	P3	1	2	0	0	1	1	0	0	0	0	0	0	0	0	1	1	1	2	0	0	0	1	1	1	0	1	8	69	1 time
Evaluator 1	2	31	Pain	P3	1	2	0	0	1	1	0	0	0	0	0	0	0	0	0	0	0	0	0	0	0	1	1	1	0	1	6	53	2 times
Evaluator 4	2	31	Pain	P3	1	2	0	1	1	2	0	0	0	0	0	1	0	1	1	0	1	2	0	0	0	1	1	1	0	1	10	80	3 times
Evaluator 2	2	31	Pain	P3	1	2	0	1	1	2	0	0	0	0	0	0	0	0	1	0	1	2	1	0	0	1	2	0	1	1	10	65	2 times
Evaluator 3	2	3	Pain	P3	1	1	0	0	0	0	1	0	1	2	0	0	0	0	1	1	1	2	0	0	0	1	1	1	2	1	10	68	1 time
Evaluator 1	2	3	Pain	P3	0	0	0	0	0	0	0	0	0	0	1	0	0	1	1	1	1	2	1	0	0	1	2	0	2	.	7	21	1 time
Evaluator 4	2	3	Pain	P3	1	0	0	0	0	0	1	0	0	1	1	0	0	1	1	1	1	2	1	0	0	0	1	1	2	.	8	55	2 times
Evaluator 2	2	3	Pain	P3	1	0	0	0	0	0	1	0	0	1	1	0	0	1	1	1	1	2	0	0	0	1	1	0	2	0	7	73	2 times
Evaluator 3	2	16	Pain	P1	1	.	0	0	0	0	0	0	0	0	0	0	0	0	1	1	0	2	0	0	0	0	0	1	1	2	6	42	1 time
Evaluator 1	2	16	Pain	P1	0	.	0	0	1	1	0	0	0	0	0	0	0	0	1	0	0	1	0	0	0	0	0	0	0	.	2	11	1 time
Evaluator 4	2	16	Pain	P1	1	.	0	0	0	0	0	0	0	0	0	0	0	0	1	1	0	2	0	0	0	1	1	1	1	.	5	52	2 times
Evaluator 2	2	16	Pain	P1	1	.	0	0	1	1	0	0	0	0	0	0	0	0	1	1	0	2	1	0	0	1	2	0	1	.	6	51	2 times
Evaluator 3	2	11	Control	C2	1	1	0	0	0	0	0	0	0	0	0	1	0	1	0	0	0	0	0	0	1	0	1	0	0	1	4	41	1 time
Evaluator 1	2	11	Control	C2	0	0	0	0	0	0	0	0	0	0	0	0	0	0	0	0	0	0	1	0	0	0	1	0	0	0	1	8	1 time
Evaluator 4	2	11	Control	C2	0	0	0	0	0	0	0	0	0	0	0	1	0	1	0	0	1	1	0	0	0	0	0	0	0	0	2	11	2 times
Evaluator 2	2	11	Control	C2	0	1	0	0	1	1	0	0	0	0	0	1	0	1	0	0	1	1	1	1	0	0	2	0	0	0	6	20	2 times
Evaluator 3	2	19	Pain	P1	1	2	0	0	1	1	0	0	0	0	0	0	0	0	1	0	0	1	1	0	0	0	1	0	1	1	7	51	1 time
Evaluator 1	2	19	Pain	P1	1	.	0	0	1	1	0	0	0	0	0	0	0	0	1	1	0	2	0	0	0	0	0	1	2	0	6	44	2 times
Evaluator 4	2	19	Pain	P1	1	2	0	0	1	1	0	0	0	0	0	0	0	0	1	1	0	2	0	0	0	1	1	1	0	1	8	69	2 times
Evaluator 2	2	19	Pain	P1	1	.	0	0	1	1	0	0	0	0	0	0	0	0	1	1	0	2	1	0	0	0	1	0	2	0	6	50	1 time
Evaluator 3	2	11	Pain	P1	1	.	0	0	1	1	0	0	0	0	0	0	1	1	1	0	1	2	0	0	0	0	0	0	0	0	4	39	1 time
Evaluator 1	2	11	Pain	P1	0	.	0	0	1	1	0	0	0	0	0	0	0	0	1	0	1	2	0	0	0	0	0	0	0	.	3	1	1 time
Evaluator 4	2	11	Pain	P1	0	.	0	0	1	1	0	0	0	0	0	0	0	0	1	1	1	2	0	0	0	0	0	0	0	.	3	25	2 times
Evaluator 2	2	11	Pain	P1	1	.	0	0	1	1	0	0	0	0	0	0	0	0	1	1	1	2	1	0	0	1	2	0	0	.	5	51	2 times
Evaluator 3	2	11	Control	C1	0	0	0	0	0	0	0	0	0	0	0	0	0	0	0	0	0	0	0	1	0	0	1	0	0	0	1	23	1 time
Evaluator 1	2	11	Control	C1	0	0	0	0	0	0	0	0	0	0	0	0	0	0	0	0	0	0	1	1	0	1	2	0	0	1	3	27	1 time
Evaluator 4	2	11	Control	C1	0	0	0	0	0	0	0	0	0	0	0	0	0	0	0	0	0	0	1	0	0	0	1	0	0	1	2	15	1 time
Evaluator 2	2	11	Control	C1	0	0	0	0	0	0	0	0	0	0	0	0	0	0	0	0	0	0	1	1	0	0	2	0	0	0	2	11	1 time
Evaluator 3	2	8	Pain	P2	1	0	0	0	0	0	0	0	0	0	0	0	0	0	1	0	0	1	1	0	0	1	2	0	0	2	5	42	1 time
Evaluator 1	2	8	Pain	P2	1	0	0	0	0	0	0	0	0	0	0	0	0	0	1	1	1	2	1	1	0	1	2	0	0	1	5	48	1 time
Evaluator 4	2	8	Pain	P2	0	0	0	0	0	0	0	0	0	0	0	0	0	0	0	0	1	1	0	0	0	0	0	0	0	2	3	22	2 times
Evaluator 2	2	8	Pain	P2	0	0	0	0	0	0	1	0	0	1	0	0	0	0	1	1	1	2	1	0	0	0	1	0	1	2	7	16	1 time
Evaluator 3	2	21	Pain	P2	1	0	0	0	0	0	1	0	1	2	0	0	0	0	1	0	0	1	0	0	0	0	0	1	0	2	6	63	1 time
Evaluator 1	2	21	Pain	P2	0	0	0	0	0	0	0	1	0	1	0	0	0	0	0	0	0	0	0	0	0	0	0	0	0	.	1	19	1 time
Evaluator 4	2	21	Pain	P2	0	0	0	0	0	0	0	1	0	1	0	0	0	0	0	0	0	0	0	0	0	0	0	0	0	1	2	22	2 times
Evaluator 2	2	21	Pain	P2	0	0	0	0	0	0	0	0	0	0	0	0	0	0	0	0	0	0	0	0	0	0	0	0	1	0	1	3	1 time
Evaluator 3	2	10	Pain	P2	0	0	0	0	0	0	0	0	0	0	0	0	0	0	0	0	0	0	0	0	0	0	0	1	2	0	3	16	1 time
Evaluator 1	2	10	Pain	P2	0	0	0	0	0	0	0	0	0	0	0	0	0	0	1	1	0	2	0	0	0	1	1	0	2	.	5	16	1 time
Evaluator 4	2	10	Pain	P2	0	0	0	0	0	0	0	0	0	0	0	0	0	0	0	0	0	0	0	0	0	1	1	1	2	.	4	20	1 time
Evaluator 2	2	10	Pain	P2	0	0	0	0	0	0	0	0	0	0	0	0	0	0	0	0	0	0	1	0	0	1	2	0	.	0	2	3	1 time
Evaluator 3	2	9	Pain	P4	0	0	0	0	0	0	0	0	0	0	0	0	1	1	1	0	0	1	0	0	0	0	0	0	0	0	2	25	2 times
Evaluator 1	2	9	Pain	P4	1	0	0	0	0	0	0	0	0	0	0	1	1	2	0	1	1	2	0	0	0	1	1	0	0	0	5	44	1 time
Evaluator 4	2	9	Pain	P4	1	0	0	0	0	0	0	0	0	0	0	1	1	2	0	0	1	1	0	0	0	0	0	0	0	0	3	34	2 times
Evaluator 2	2	9	Pain	P4	0	0	0	0	0	0	0	0	0	0	0	1	1	2	0	0	1	1	1	0	0	0	1	0	1	0	5	18	1 time
Evaluator 3	2	27	Pain	P3	1	1	1	0	1	2	0	0	0	0	0	0	0	0	1	1	0	2	1	0	0	0	1	1	2	1	10	63	1 time
Evaluator 1	2	27	Pain	P3	1	0	0	0	1	1	0	0	0	0	0	0	0	0	1	0	1	2	0	0	0	1	1	0	2	1	7	52	2 times
Evaluator 4	2	27	Pain	P3	0	0	0	0	0	0	0	0	0	0	0	0	0	0	0	0	1	1	0	0	0	1	1	0	2	0	4	21	2 times
Evaluator 2	2	27	Pain	P3	1	1	1	0	1	2	0	0	0	0	0	0	0	0	0	1	1	2	1	0	0	1	2	0	2	1	10	50	1 time
Evaluator 3	2	5	Pain	P4	1	1	0	0	1	1	0	0	0	0	0	0	0	0	1	1	0	2	1	1	0	0	2	1	2	1	10	53	2 times
Evaluator 1	2	5	Pain	P4	1	0	0	0	0	0	0	0	0	0	0	0	0	0	1	1	0	2	1	1	0	0	2	0	2	.	6	45	1 time
Evaluator 4	2	5	Pain	P4	1	0	0	0	1	1	0	0	0	0	0	0	0	0	1	1	1	2	1	1	0	0	2	1	1	.	7	52	2 times
Evaluator 2	2	5	Pain	P4	1	1	0	0	1	1	0	0	0	0	0	0	0	0	1	1	1	2	1	1	0	0	2	0	2	0	8	47	1 time
Evaluator 3	2	13	Control	C2	0	0	0	0	0	0	0	0	0	0	0	0	0	0	0	0	0	0	0	0	0	0	0	0	0	0	0	15	1 time
Evaluator 1	2	13	Control	C2	0	0	0	0	0	0	0	0	0	0	0	0	0	0	0	0	0	0	1	0	0	1	2	0	2	.	4	20	1 time
Evaluator 4	2	13	Control	C2	0	0	0	0	0	0	0	0	0	0	0	0	0	0	0	0	1	1	0	0	0	1	1	1	1	.	4	19	2 times
Evaluator 2	2	13	Control	C2	0	0	0	0	0	0	0	0	0	0	0	0	0	0	0	0	1	1	1	0	0	0	1	0	0	0	2	2	1 time
Evaluator 3	2	25	Pain	P3	0	0	0	0	0	0	0	0	0	0	0	0	0	0	1	0	1	2	0	0	0	0	0	1	2	0	5	28	1 time
Evaluator 1	2	25	Pain	P3	0	0	0	0	0	0	0	0	0	0	0	0	0	0	0	0	0	0	0	0	0	0	0	0	2	0	2	2	1 time
Evaluator 4	2	25	Pain	P3	0	0	0	1	0	1	0	0	0	0	0	0	0	0	1	0	0	1	0	0	0	0	0	1	1	0	4	23	2 times
Evaluator 2	2	25	Pain	P3	1	0	0	1	0	1	0	0	0	0	0	0	0	0	1	0	1	2	1	0	0	0	1	0	2	0	6	32	1 time
Evaluator 3	2	10	Pain	P4	0	0	0	0	0	0	0	0	0	0	0	0	0	0	0	0	1	1	0	0	0	0	0	1	0	0	2	23	1 time
Evaluator 1	2	10	Pain	P4	0	0	0	0	0	0	0	0	0	0	0	0	0	0	1	1	1	2	0	0	0	1	1	0	.	.	3	6	2 times
Evaluator 4	2	10	Pain	P4	0	0	0	0	0	0	0	0	0	0	0	0	0	0	0	0	1	1	0	0	0	0	0	0	.	.	1	9	2 times
Evaluator 2	2	10	Pain	P4	0	0	0	0	0	0	0	0	0	0	0	0	0	0	1	0	1	2	1	0	0	0	1	0	0	0	3	18	1 time
Evaluator 3	2	8	Pain	P3	1	2	0	0	0	0	1	1	0	2	0	1	0	1	1	1	0	2	0	0	0	0	0	2	0	2	11	73	1 time
Evaluator 1	2	8	Pain	P3	0	2	0	0	0	0	1	0	0	1	0	0	0	0	1	0	0	1	0	0	0	0	0	1	2	2	9	27	2 times
Evaluator 4	2	8	Pain	P3	1	2	0	0	0	0	0	1	0	1	0	0	0	0	0	0	0	0	0	0	0	0	0	1	0	0	4	31	2 times
Evaluator 2	2	8	Pain	P3	1	2	0	0	0	0	1	0	0	1	0	1	0	1	0	1	0	1	0	0	0	0	0	1	2	2	10	77	1 time
Evaluator 3	2	23	Pain	P1	1	2	0	0	1	1	0	0	0	0	0	0	0	0	0	1	0	1	1	0	0	0	1	0	0	1	6	39	1 time
Evaluator 1	2	23	Pain	P1	0	.	0	0	0	0	0	0	0	0	0	0	0	0	0	0	0	0	1	1	0	0	2	0	0	0	2	16	1 time
Evaluator 4	2	23	Pain	P1	1	2	0	1	0	1	0	0	0	0	0	0	0	0	1	0	0	1	1	0	0	0	1	0	0	1	6	51	2 times
Evaluator 2	2	23	Pain	P1	1	.	0	0	1	1	0	0	0	0	0	0	0	0	0	1	0	1	1	1	0	0	2	0	1	0	5	33	1 time
Evaluator 3	2	28	Pain	P2	0	0	0	0	1	1	0	0	0	0	0	0	0	0	0	0	0	0	0	0	0	0	0	0	0	2	3	30	1 time
Evaluator 1	2	28	Pain	P2	0	0	0	0	1	1	0	0	0	0	0	0	0	0	0	0	1	1	0	0	0	0	0	0	0	2	4	30	1 time
Evaluator 4	2	28	Pain	P2	1	0	0	0	1	1	0	0	0	0	0	0	0	0	0	0	1	1	0	0	0	1	1	0	0	1	4	23	2 times
Evaluator 2	2	28	Pain	P2	1	0	0	0	1	1	0	0	0	0	0	1	0	1	0	0	1	1	1	0	0	0	1	0	0	2	6	34	2 times
Evaluator 3	2	26	Pain	P3	1	0	0	0	0	0	0	0	0	0	0	0	0	0	1	0	0	1	1	0	0	0	1	1	0	1	4	44	1 time
Evaluator 1	2	26	Pain	P3	0	0	0	0	0	0	0	0	0	0	0	0	0	0	0	0	0	0	1	0	0	1	2	0	2	1	5	15	1 time
Evaluator 4	2	26	Pain	P3	0	0	0	0	0	0	0	0	0	0	0	0	0	0	1	0	0	1	1	0	0	0	1	0	0	0	2	10	2 times
Evaluator 2	2	26	Pain	P3	0	0	0	0	0	0	0	0	0	0	0	0	0	0	1	0	0	1	1	0	0	1	2	0	2	0	5	20	2 times
Evaluator 3	2	28	Pain	P4	1	2	0	0	0	0	1	1	0	2	0	1	0	1	0	1	0	1	0	0	0	0	0	1	0	2	9	67	1 time
Evaluator 1	2	28	Pain	P4	0	2	0	0	0	0	1	1	0	2	0	0	0	0	0	0	0	0	0	0	0	0	0	0	0	.	4	21	1 time
Evaluator 4	2	28	Pain	P4	1	2	0	0	0	0	1	1	0	2	0	1	0	1	0	0	0	0	0	0	0	0	0	1	0	0	6	53	2 times
Evaluator 2	2	28	Pain	P4	0	2	0	0	0	0	1	1	0	2	0	0	0	0	0	1	0	1	0	0	0	0	0	0	1	0	6	19	1 time
Evaluator 3	2	12	Pain	P1	1	2	0	1	0	0	0	0	0	0	0	0	0	0	1	1	0	2	0	0	0	0	0	0	0	2	6	42	1 time
Evaluator 1	2	12	Pain	P1	0	.	0	0	0	0	0	0	0	0	0	0	0	0	0	1	0	1	0	0	0	0	0	0	0	0	1	13	1 time
Evaluator 4	2	12	Pain	P1	1	2	0	1	0	1	0	0	0	0	0	0	0	0	0	0	0	0	0	0	0	0	0	0	0	2	5	40	2 times
Evaluator 2	2	12	Pain	P1	0	.	0	0	0	0	0	0	0	0	0	0	0	0	0	1	0	1	1	0	0	1	2	0	0	0	3	10	1 time
Evaluator 3	2	29	Pain	P1	1	1	1	0	1	2	0	0	0	0	0	0	0	0	1	1	1	2	1	1	0	0	2	1	2	1	11	74	1 time
Evaluator 1	2	29	Pain	P1	1	0	0	0	0	0	0	0	0	0	0	0	0	0	1	0	1	2	1	1	0	0	2	0	2	1	7	39	2 times
Evaluator 4	2	29	Pain	P1	1	0	0	1	0	1	0	0	0	0	0	0	0	0	0	0	1	1	1	0	0	1	2	0	2	1	7	57	3 times
Evaluator 2	2	29	Pain	P1	1	.	0	1	1	2	0	0	0	0	0	0	0	0	1	0	1	2	1	1	0	0	2	0	2	1	9	49	2 times
Evaluator 3	2	30	Pain	P3	1	0	0	0	1	1	0	0	0	0	1	0	0	1	1	0	0	1	1	0	0	0	1	0	1	1	6	45	1 time
Evaluator 1	2	30	Pain	P3	1	0	0	1	0	1	0	0	0	0	1	0	0	1	0	0	0	0	1	0	0	1	2	0	0	1	5	41	1 time
Evaluator 4	2	30	Pain	P3	0	0	0	1	0	1	0	0	0	0	1	0	0	1	0	0	0	0	1	0	0	1	2	0	0	0	4	17	2 times
Evaluator 2	2	30	Pain	P3	1	0	0	1	0	1	0	0	0	0	1	0	0	1	0	0	0	0	1	0	0	0	1	0	.	1	4	33	2 times
Evaluator 3	2	12	Pain	P3	1	2	0	0	0	0	0	0	0	0	1	0	0	1	1	1	0	2	0	0	0	0	0	0	0	2	7	40	1 time
Evaluator 1	2	12	Pain	P3	0	2	0	0	0	0	0	0	0	0	1	0	0	1	1	1	0	2	0	0	0	0	0	0	0	0	5	28	1 time
Evaluator 4	2	12	Pain	P3	1	2	0	0	0	0	0	0	0	0	1	0	0	1	1	1	0	2	0	0	0	0	0	1	0	1	7	73	2 times
Evaluator 2	2	12	Pain	P3	1	2	0	0	0	0	0	0	0	0	1	0	0	1	1	1	0	2	1	0	0	0	1	0	0	0	6	63	1 time
Evaluator 3	2	23	Pain	P2	1	2	0	0	1	1	1	1	1	2	0	0	0	0	1	1	0	2	0	1	1	0	2	1	0	1	11	84	1 time
Evaluator 1	2	23	Pain	P2	1	2	0	0	0	0	1	1	1	2	0	0	0	0	0	0	0	0	1	1	0	0	2	0	0	1	7	52	2 times
Evaluator 4	2	23	Pain	P2	1	2	0	0	0	0	1	1	1	2	0	1	0	1	1	1	0	2	0	1	0	0	1	1	0	1	10	83	2 times
Evaluator 2	2	23	Pain	P2	1	2	0	0	1	1	1	1	1	2	0	0	0	0	0	1	0	1	0	1	0	0	1	0	1	1	9	77	1 time
Evaluator 3	2	31	Pain	P2	1	2	0	0	0	0	1	0	1	2	0	0	0	0	1	1	0	2	0	0	0	0	0	1	2	2	11	75	1 time
Evaluator 1	2	31	Pain	P2	1	2	0	0	0	0	1	1	0	2	0	0	0	0	0	0	0	0	0	0	0	0	0	1	2	.	7	47	2 times
Evaluator 4	2	31	Pain	P2	1	2	0	0	0	0	0	1	0	1	0	0	0	0	1	0	0	1	0	0	0	0	0	1	0	1	6	45	2 times
Evaluator 2	2	31	Pain	P2	0	2	0	0	0	0	0	0	0	0	0	0	0	0	0	1	0	1	0	0	0	0	0	0	1	0	4	22	2 times
Evaluator 3	2	5	Control	C1	0	0	0	0	0	0	0	0	0	0	0	0	0	0	1	0	0	1	0	0	0	0	0	0	0	1	2	24	1 time
Evaluator 1	2	5	Control	C1	0	0	0	0	0	0	0	0	0	0	0	0	0	0	1	0	1	2	0	0	0	1	1	0	0	.	3	10	1 time
Evaluator 4	2	5	Control	C1	0	0	0	0	0	0	0	0	0	0	0	0	0	0	1	0	1	2	0	0	0	1	1	0	0	.	3	8	2 times
Evaluator 2	2	5	Control	C1	0	0	0	0	1	1	0	0	0	0	0	0	0	0	1	0	1	2	1	0	0	0	1	0	0	0	4	22	2 times
Evaluator 3	2	31	Pain	P1	1	.	0	0	1	1	0	0	0	0	1	0	0	1	0	0	0	0	0	0	1	0	1	1	2	1	7	42	1 time
Evaluator 1	2	31	Pain	P1	0	.	0	0	0	0	0	0	0	0	1	0	0	1	0	0	1	1	0	0	0	0	0	0	2	0	4	16	1 time
Evaluator 4	2	31	Pain	P1	1	.	0	0	0	0	0	0	0	0	1	0	0	1	0	0	1	1	0	0	0	0	0	0	2	0	4	38	2 times
Evaluator 2	2	31	Pain	P1	0	.	0	0	1	1	0	0	0	0	1	0	0	1	0	0	1	1	1	0	0	0	1	0	2	0	6	21	1 time
Evaluator 3	2	7	Pain	P2	0	1	0	0	0	0	0	0	0	0	0	0	0	0	1	0	0	1	0	0	0	0	0	0	0	0	2	26	1 time
Evaluator 1	2	7	Pain	P2	0	1	0	0	0	0	0	0	0	0	0	0	0	0	0	0	1	1	0	0	0	0	0	0	0	0	2	25	1 time
Evaluator 4	2	7	Pain	P2	0	0	0	0	0	0	0	0	0	0	0	0	0	0	0	0	1	1	0	0	1	0	1	0	0	0	2	7	3 times
Evaluator 2	2	7	Pain	P2	1	1	0	0	1	1	0	0	0	0	0	0	0	0	1	0	1	2	1	0	1	0	2	0	2	0	8	51	2 times
Evaluator 1	2	3	Pain	P4	0	0	0	0	0	0	0	0	0	0	0	0	0	0	1	0	0	1	0	0	0	1	1	0	1	.	3	2	1 time
Evaluator 3	2	3	Pain	P4	1	0	0	0	1	1	1	0	1	2	0	0	0	0	1	1	1	2	0	0	0	1	1	1	1	2	10	63	1 time
Evaluator 4	2	3	Pain	P4	0	0	0	0	1	1	0	0	0	0	0	0	0	0	1	0	1	2	0	0	0	1	1	0	1	.	5	25	2 times
Evaluator 2	2	3	Pain	P4	1	0	0	0	0	0	0	0	0	0	0	0	0	0	1	1	1	2	1	0	0	1	2	0	.	0	4	50	1 time
Evaluator 1	2	29	Pain	P3	1	1	0	0	0	0	1	0	0	1	0	1	0	1	1	0	0	1	0	0	0	0	0	0	0	.	4	46	1 time
Evaluator 3	2	29	Pain	P3	1	1	0	0	0	0	1	1	1	2	0	1	0	1	1	1	0	2	0	0	0	0	0	1	0	2	9	78	1 time
Evaluator 4	2	29	Pain	P3	1	1	0	0	0	0	1	0	0	1	0	0	1	1	1	0	0	1	0	0	0	0	0	0	0	2	6	59	2 times
Evaluator 2	2	29	Pain	P3	1	1	0	0	0	0	1	0	1	2	0	1	0	1	1	1	0	2	0	0	0	0	0	0	1	1	8	80	2 times
Evaluator 1	2	15	Pain	P2	1	.	0	0	0	0	1	1	1	2	0	0	0	0	1	0	0	1	0	0	0	0	0	0	2	1	6	61	1 time
Evaluator 3	2	15	Pain	P2	1	2	0	0	1	1	1	1	1	2	0	0	0	0	1	1	1	2	0	1	0	0	1	2	2	2	14	82	1 time
Evaluator 4	2	15	Pain	P2	1	2	0	0	0	0	1	1	1	2	0	0	0	0	1	1	0	2	0	0	0	0	0	0	1	2	9	89	2 times
Evaluator 2	2	15	Pain	P2	1	.	0	0	1	1	1	1	1	2	0	0	0	0	0	0	1	1	1	0	0	0	1	1	1	1	8	78	1 time
Evaluator 1	2	19	Pain	P3	0	0	0	0	0	0	0	0	0	0	0	0	0	0	1	0	0	1	0	0	0	0	0	0	2	0	3	5	1 time
Evaluator 3	2	19	Pain	P3	1	0	0	0	1	1	0	0	0	0	0	0	0	0	1	0	0	1	0	0	0	1	1	1	1	2	7	53	1 time
Evaluator 4	2	19	Pain	P3	0	0	0	0	0	0	0	0	0	0	0	0	0	0	0	0	1	1	1	0	0	0	1	1	1	1	5	25	2 times
Evaluator 2	2	19	Pain	P3	0	0	0	0	1	1	0	0	0	0	0	0	0	0	0	0	0	0	1	0	0	0	1	0	1	0	3	19	1 time
Evaluator 1	2	14	Pain	P4	0	1	0	0	0	0	0	0	0	0	0	0	0	0	0	0	0	0	0	0	0	1	1	0	2	1	5	35	1 time
Evaluator 3	2	14	Pain	P4	1	1	1	0	1	2	0	0	0	0	0	0	0	0	1	1	0	2	0	0	0	0	0	1	2	1	9	62	1 time
Evaluator 4	2	14	Pain	P4	1	0	0	0	1	1	0	0	0	0	0	1	0	1	1	0	1	2	0	0	0	0	0	1	2	1	8	65	2 times
Evaluator 2	2	14	Pain	P4	0	1	0	0	1	1	0	0	0	0	0	0	0	0	0	0	1	1	1	0	0	0	1	0	2	1	7	10	2 times
Evaluator 1	2	7	Pain	P3	0	1	0	0	0	0	0	0	0	0	1	0	0	1	1	0	1	2	0	0	1	0	1	0	1	0	6	22	1 time
Evaluator 3	2	7	Pain	P3	1	2	0	0	0	0	0	0	1	1	1	0	0	1	1	0	1	2	0	0	1	0	1	1	2	1	11	63	1 time
Evaluator 4	2	7	Pain	P3	1	2	0	0	0	0	0	0	0	0	1	0	0	1	1	0	0	1	0	0	1	0	1	1	0	1	7	56	2 times
Evaluator 2	2	7	Pain	P3	1	.	1	0	1	2	0	0	0	0	1	0	0	1	1	0	1	2	0	0	1	0	1	1	1	1	9	78	2 times
Evaluator 1	2	31	Pain	P4	0	0	0	0	1	1	0	0	0	0	1	0	0	1	0	0	1	1	0	0	0	0	0	0	0	0	3	14	1 time
Evaluator 3	2	31	Pain	P4	0	0	0	0	1	1	0	0	0	0	0	0	0	0	1	0	0	1	0	0	0	0	0	0	0	0	2	27	1 time
Evaluator 4	2	31	Pain	P4	0	0	0	0	0	0	0	0	0	0	1	0	0	1	0	0	1	1	0	0	0	0	0	0	0	0	2	18	2 times
Evaluator 2	2	31	Pain	P4	0	0	0	0	1	1	0	0	0	0	1	0	0	1	0	0	1	1	1	0	0	0	1	0	1	0	5	3	2 times
Evaluator 1	2	22	Pain	P2	1	0	1	0	1	2	0	0	0	0	0	1	0	1	1	0	1	2	1	1	0	1	2	1	1	1	10	80	1 time
Evaluator 3	2	22	Pain	P2	1	0	1	0	1	2	0	0	0	0	0	1	0	1	1	1	0	2	1	1	0	1	2	2	2	1	12	67	1 time
Evaluator 4	2	22	Pain	P2	1	0	1	0	1	2	0	0	0	0	0	1	0	1	1	0	1	2	1	0	0	1	2	1	1	2	11	71	2 times
Evaluator 2	2	22	Pain	P2	1	0	1	0	0	1	0	0	0	0	0	1	0	1	0	0	1	1	1	1	0	1	2	1	2	1	9	50	1 time
Evaluator 1	2	10	Pain	P1	0	0	0	0	0	0	0	0	0	0	1	0	0	1	1	1	1	2	0	0	0	0	0	0	1	.	4	28	1 time
Evaluator 3	2	10	Pain	P1	0	1	0	0	0	0	0	0	0	0	1	0	0	1	1	0	0	1	0	0	1	0	1	0	1	1	6	33	1 time
Evaluator 4	2	10	Pain	P1	0	0	0	0	0	0	0	0	0	0	1	0	0	1	1	1	1	2	0	0	0	0	0	0	0	.	3	20	2 times
Evaluator 2	2	10	Pain	P1	0	.	0	0	1	1	0	0	0	0	1	0	0	1	1	0	1	2	0	0	0	0	0	0	1	0	5	20	2 times
Evaluator 1	2	22	Pain	P3	1	0	0	0	1	1	0	0	0	0	0	0	0	0	0	0	1	1	1	0	0	1	2	0	1	1	6	50	1 time
Evaluator 3	2	22	Pain	P3	1	0	1	0	1	2	0	0	0	0	0	0	0	0	1	0	1	2	1	0	0	1	2	2	2	1	11	75	1 time
Evaluator 4	2	22	Pain	P3	1	0	0	0	0	0	0	0	0	0	0	0	0	0	0	0	1	1	0	0	0	1	1	1	0	1	4	37	2 times
Evaluator 2	2	22	Pain	P3	1	0	0	0	0	0	0	0	0	0	0	0	0	0	0	0	1	1	1	0	0	1	2	0	2	1	6	52	2 times
Evaluator 1	2	16	Pain	P4	0	2	0	0	0	0	0	1	0	1	0	0	0	0	1	0	0	1	0	0	0	0	0	0	2	.	6	21	1 time
Evaluator 3	2	16	Pain	P4	1	2	0	0	0	0	1	0	1	2	0	0	0	0	1	1	0	2	0	0	0	0	0	1	2	2	11	79	1 time
Evaluator 4	2	16	Pain	P4	1	2	0	0	0	0	0	0	1	1	0	0	0	0	1	1	0	2	0	0	0	0	0	1	0	.	6	53	2 times
Evaluator 2	2	16	Pain	P4	1	2	0	0	0	0	0	0	1	1	0	0	0	0	1	1	0	2	0	0	0	0	0	0	2	2	9	79	2 times
Evaluator 1	2	29	Pain	P4	0	0	0	0	0	0	1	0	0	1	0	0	0	0	1	0	0	1	0	0	0	0	0	0	0	.	2	37	1 time
Evaluator 3	2	29	Pain	P4	1	1	0	0	0	0	1	1	1	2	0	0	0	0	1	1	1	2	0	0	0	0	0	1	0	2	8	74	1 time
Evaluator 4	2	29	Pain	P4	1	0	0	0	0	0	1	1	0	2	0	0	0	0	1	1	1	2	0	0	0	0	0	0	0	2	6	68	2 times
Evaluator 2	2	29	Pain	P4	1	0	0	0	0	0	0	1	0	1	0	0	0	0	1	1	1	2	0	0	0	0	0	0	1	.	4	56	2 times
Evaluator 1	2	16	Control	C2	1	0	0	0	0	0	1	1	0	2	0	0	0	0	1	1	1	2	0	0	0	1	1	0	0	.	5	44	1 time
Evaluator 3	2	16	Control	C2	1	0	0	0	0	0	1	1	1	2	0	0	0	0	1	1	1	2	0	0	0	0	0	1	1	2	8	79	1 time
Evaluator 4	2	16	Control	C2	1	0	0	0	0	0	1	1	0	2	0	0	0	0	1	1	1	2	0	0	0	1	1	0	0	.	5	46	2 times
Evaluator 2	2	16	Control	C2	1	0	0	0	0	0	1	0	0	1	0	0	0	0	1	1	1	2	1	0	0	1	2	0	1	2	8	77	1 time
Evaluator 1	2	14	Control	C1	0	0	0	0	0	0	0	0	0	0	0	0	0	0	1	1	0	2	0	0	0	1	1	0	0	.	3	9	1 time
Evaluator 3	2	14	Control	C1	0	0	0	0	0	0	0	0	0	0	0	0	0	0	1	0	0	1	0	0	0	1	1	0	0	0	2	14	1 time
Evaluator 4	2	14	Control	C1	0	0	0	0	0	0	0	0	0	0	0	0	0	0	1	0	0	1	0	0	0	1	1	0	0	.	2	11	1 time
Evaluator 2	2	14	Control	C1	0	0	0	0	0	0	0	0	0	0	0	0	0	0	1	0	1	2	1	0	0	1	2	0	1	0	5	2	2 times
Evaluator 1	2	17	Pain	P2	0	0	0	0	1	1	0	0	0	0	0	0	0	0	1	1	0	2	0	1	0	0	1	0	1	.	5	28	1 time
Evaluator 3	2	17	Pain	P2	1	1	0	0	1	1	0	0	0	0	0	0	0	0	1	1	0	2	0	1	0	0	1	1	1	1	8	67	1 time
Evaluator 4	2	17	Pain	P2	1	1	0	0	1	1	0	0	0	0	0	0	0	0	1	1	0	2	0	0	0	1	1	1	0	.	6	47	2 times
Evaluator 2	2	17	Pain	P2	1	0	0	0	1	1	0	0	0	0	0	0	0	0	1	1	0	2	1	1	0	0	2	0	2	0	7	50	2 times
Evaluator 1	2	24	Pain	P4	1	2	0	0	0	0	1	1	1	2	0	0	0	0	1	1	0	2	0	0	0	0	0	1	1	.	8	47	1 time
Evaluator 3	2	24	Pain	P4	1	2	0	0	0	0	1	1	1	1	0	0	0	0	1	1	0	2	0	0	0	0	0	1	1	2	9	71	1 time
Evaluator 4	2	24	Pain	P4	1	2	0	0	0	0	0	1	0	1	0	0	0	0	1	1	0	2	0	0	0	0	0	0	0	.	5	48	2 times
Evaluator 2	2	24	Pain	P4	1	2	0	0	0	0	1	1	1	0	0	0	0	0	1	1	0	2	0	0	0	0	0	0	.	2	6	80	1 time
Evaluator 1	2	26	Pain	P1	1	0	0	0	0	0	0	0	0	0	0	0	0	0	1	0	0	1	1	1	0	1	2	0	0	1	4	50	1 time
Evaluator 3	2	26	Pain	P1	1	0	0	0	0	0	0	0	0	0	0	0	0	0	1	0	0	1	1	0	0	0	1	2	1	1	6	63	1 time
Evaluator 4	2	26	Pain	P1	1	0	0	0	0	0	0	0	0	0	0	0	0	0	1	0	1	2	1	0	0	1	2	0	0	2	6	58	2 times
Evaluator 2	2	26	Pain	P1	1	0	0	0	0	0	0	0	0	0	0	0	0	0	1	0	0	1	1	1	0	1	2	0	1	1	5	51	2 times
Evaluator 1	2	17	Pain	P3	0	0	0	0	0	0	0	0	0	0	0	0	0	0	0	1	0	1	0	0	0	0	0	0	0	.	1	8	1 time
Evaluator 3	2	17	Pain	P3	0	0	0	0	0	0	0	0	0	0	0	0	0	0	1	0	0	1	0	0	0	1	1	1	0	0	3	29	1 time
Evaluator 4	2	17	Pain	P3	0	0	0	0	0	0	0	0	0	0	0	0	0	0	0	0	1	1	0	0	0	0	0	0	0	.	1	13	2 times
Evaluator 2	2	17	Pain	P3	0	0	0	0	0	0	0	0	0	0	0	0	0	0	1	0	0	1	1	0	0	0	1	0	1	0	3	2	1 time

## Sheet: Legend
Time-Points:
C1 = First video of animal of the control group, according to the availability of the animal when not involved in teaching
C2 = 24-48 hours after C1
P1 = preoperatively, immediately prior to administration of sedatives
P2 = 2 to 6 hours after the end of surgery
P3 = 1 hour after the administration of analgesic intervention if required
P4 = 24 hours after surgery
Not possible to score = . (dot)
VAS = Visual Analogue Scale
Rescue analgesia 0 = No
Rescue analgesia 1 = Yes
