# Supplementary material for: Bovine pain scale: A novel tool for pain assessment in cattle undergoing surgery in the hospital setting
Source: PLoS One. 2025 May 23;20(5):e0323710. doi: 10.1371/journal.pone.0323710 (PMC12101770; doi:10.1371/journal.pone.0323710)
Supplement: S2 Supplementary material — (XLSX) [file pone.0323710.s005.xlsx]

## Sheet: 1 General Assessment
Evaluator	ITEM	VARIABLE	Normal behaviour	Pain behaviour	Your score	Open commentaries
Marilda	1. Facial expression	Neutral look	x		2	I believe that this behavior can generate a lot of confusion for the evaluator		*Please tick with X if you consider the variable normal or pain behaviour
Marilda		The cow is attentive	x		3
Marilda		The cow is focused on a task (eating, ruminating)	x		3			Use these four scores to assess each term
Marilda		The cow is sleeping	x		2	this behavior will depend on the observation time		4= Highly Relevant
Marilda		Partially tense expression		x	2	I believe it is very dependent on the evaluator, and also with a lot of individual variation		3=Quite Relevant or Highly Relevant But Needs Rewording
Marilda		The cow is not attentive or focused on task	x	x	1	In my opinion this description is very subjective		2=Somewhat Relevant
Marilda		Might have furrows above eyes and nostrils		x	2	I find behavior very subject to interpretation, and many races can usually show		1=Not Relevant
Marilda		Tense expression/strained appearance		x	3	Despite being an important behavior, I believe it is very dependent on the evaluator, and also with a lot of individual variation
Marilda		The cow has a worried or strained look		x	3	I find behavior very subject to interpretation
Marilda		The cow has furrows above the eyes		x	2	I find behavior very subject to interpretation, and many races can usually show
Marilda		The cow has puckers above the nostrils		x	3
Marilda	2. Ear position	Both ears forward	x		4
Marilda		One ear forward or back and the other listening	x		4
Marilda		Both ears back		x	4	Although relevant, in my opinion it is a behavior that will change due to stress
Marilda		Ears moving in different directions (not forward or back)		x	2
Marilda		Lambs’ ears, the pinna facing slightly down		x	3
Marilda	3. Appetite	Normorexia and/or rumination	x		4
Marilda		Hyporexia		x	4	this behavior deepens the observation time
Marilda		Anorexia		x	4	this behavior deepens the observation time
Marilda	4. Posture when standing	Arches the back		x	4
Marilda		Hind limbs extended caudally		x	4
Marilda		Top of the head below the line of spinal column (if not eating)		x	4
Marilda	5. Posture when lying down	Ventral recumbency with full or partial extension of one or both hind limbs		x	4
Marilda		Head on/close to the ground		x	4
Marilda		Extends the neck and body forward when in ventral recumbency		x	4
Marilda	6. Miscellaneous Behaviours	Kicking/foot stamping		x	4
Marilda		Wagging the tail abruptly and repeatedly		x	4
Marilda		Licking the surgical wound		x	4
Marilda		Attention towards the painful area		x	4
Marilda		Gross pain behaviour a) weight shifting		x	4
Marilda		Gross pain behaviour b) lifting one foot of the ground		x	4
Marilda		Gross pain behaviour c) tooth grinding		x	4
Marilda		Gross pain behaviour d) chewing		x	4
Marilda		Gross pain behaviour e) groaning		x	4
Marilda		Gross pain behaviour f) restlessness (pacing)		x	4
Marilda		Gross pain behaviour g) piloerection		x	3	I believe it is difficult to visualize
Marilda	7. Interactive behaviour with the environment	Active and attentive to environmental stimuli*	x		4
Marilda		When near other animals, can interact with and/or accompany the group		x	3
Marilda		Apathetic; when near other animals might remain close to the other animals		x	4
Marilda		Interacts little when stimulated		x	4
Marilda		Apathetic; does not react to environmental stimuli		x	4
Marilda		May be isolated		x	4
Marilda		May not accompany the other animals		x	4
Marilda	8. Response to approach	Look at observer	x		4
Marilda		Head up	x		3
Marilda		Ears forward	x		3
Marilda		Occupied with activity (grooming, ruminating)	x		4
Marilda		Do not look at observer		x	4
Marilda		Ears not forward		x	4
Marilda		Head low		x	4
Marilda	9. Activity and locomotion	Moves normally	x		4
Marilda		Moves less frequently		x	4	need a previous parameters
Marilda		Moves only when stimulated*		x	4
Marilda		Relaxed in ventral recumbency position	x		4
Marilda		Standing still	x	x	1	It is a little specific behavior
Marilda		Walking with no obviously abnormal gait	x		1	I didn't understand the difference in Furniture normally
Marilda		Eating or ruminating	x		4
Marilda		Walking with restriction		x	4
Marilda		Hunched back when moving		x	3
Marilda		Short steps		x	4	cause confusion with "walking with restriction"
Marilda		Not relaxed even standing or		x	3
Marilda		Not relaxed even laying		x	4
Marilda		Reluctant or unable to stand up		x	4
Marilda		Standing up with difficulty		x	4
Marilda		Not walking		x	4
André	1. Facial expression	Neutral look	X		3
André		The cow is attentive	X		4
André		The cow is focused on a task (eating, ruminating)	X		4
André		The cow is sleeping	X		3
André		Partially tense expression	X	X	2
André		The cow is not attentive or focused on task	X	X	2
André		Might have furrows above eyes and nostrils			1
André		Tense expression/strained appearance		x	4
André		The cow has a worried or strained look	X	X	3
André		The cow has furrows above the eyes			1
André		The cow has puckers above the nostrils			1
André	2. Ear position	Both ears forward	X		4
André		One ear forward or back and the other listening			1
André		Both ears back	X		1
André		Ears moving in different directions (not forward or back)	x			Usuallly it is associate with neuro problem like listeriosis or otitis
André		Lambs’ ears, the pinna facing slightly down
André	3. Appetite	Normorexia and/or rumination	X
André		Hyporexia		X	3
André		Anorexia		X	4
André	4. Posture when standing	Arches the back		X	4
André		Hind limbs extended caudally		X	4
André		Top of the head below the line of spinal column (if not eating)		X	3
André	5. Posture when lying down	Ventral recumbency with full or partial extension of one or both hind limbs	X		1	Both limbs extended is related to musculoskeletal damage
André		Head on/close to the ground	X	X	2	2
André		Extends the neck and body forward when in ventral recumbency		X	2
André	6. Miscellaneous Behaviours	Kicking/foot stamping		X	4	I would have put a 5 if I could!
André		Wagging the tail abruptly and repeatedly		X	2
André		Licking the surgical wound				extremely rare in cattle
André		Attention towards the painful area		X	2
André		Gross pain behaviour a) weight shifting		X	3
André		Gross pain behaviour b) lifting one foot of the ground		X	3
André		Gross pain behaviour c) tooth grinding		X	4
André		Gross pain behaviour d) chewing	X		3
André		Gross pain behaviour e) groaning		X	4
André		Gross pain behaviour f) restlessness (pacing)	X	X	1	Rare in cattle
André		Gross pain behaviour g) piloerection			1	Rare in cattle
André	7. Interactive behaviour with the environment	Active and attentive to environmental stimuli*	X		2
André		When near other animals, can interact with and/or accompany the group	X		2
André		Apathetic; when near other animals might remain close to the other animals		X	2
André		Interacts little when stimulated		X	2
André		Apathetic; does not react to environmental stimuli		X	2
André		May be isolated		X	2
André		May not accompany the other animals		X	2
André	8. Response to approach	Look at observer	X		2
André		Head up	X		3
André		Ears forward	X		3
André		Occupied with activity (grooming, ruminating)	X		2
André		Do not look at observer	X		2
André		Ears not forward		X	2
André		Head low		X	2
André	9. Activity and locomotion	Moves normally	X		2
André		Moves less frequently		X	3
André		Moves only when stimulated*		X	4
André		Relaxed in ventral recumbency position	X		1
André		Standing still	X	X	2
André		Walking with no obviously abnormal gait	X	X	2
André		Eating or ruminating	X	X	1
André		Walking with restriction		X	3
André		Hunched back when moving		X	4
André		Short steps		X	3
André		Not relaxed even standing or		X	2
André		Not relaxed even laying		X	3
André		Reluctant or unable to stand up		X	2
André		Standing up with difficulty		X	2
André		Not walking		X	2
Alice	1. Facial expression	Neutral look	X		3	Talvez descrever as características de um olhar neutro
Alice		The cow is attentive	X		4	Também descreveria o olhar atento. Acho que existe uma possibilidade de confundi-lo com worried.
Alice		The cow is focused on a task (eating, ruminating)	X		4	Só adicionaria mais exemplos de tasks, pois aparenta ser tasks relacionadas à apetite (talvez grooming).
Alice		The cow is sleeping	X		2
Alice		Partially tense expression		X	1	Talvez descrever o que é a tensão parcial. Não seria o mesmo que Might have furrows above eyes and nostrils? Ou talvez partially seria furrows above eyes OR nostrils? Ou LIGHT furrows above eyes and nostrils
Alice		The cow is not attentive or focused on task		X	4	Uma sugestão: Não seria o caso de unir "attentive" e "focused on a task" dos itens acima, assim como fez nesse? Acho que faz mais sentido e mais autoexplicativo
Alice		Might have furrows above eyes and nostrils		X	3	Aparentemente alguns nelores tinham naturalmente esses sulcos mesmo sem dor,
Alice		Tense expression/strained appearance		X	4
Alice		The cow has a worried or strained look		X	4
Alice		The cow has furrows above the eyes		X	3	Relevante se o bovino não apresenta no momento basal
Alice		The cow has puckers above the nostrils		X	4
Alice	2. Ear position	Both ears forward	X		4
Alice		One ear forward or back and the other listening	X		2
Alice		Both ears back		X	4
Alice		Ears moving in different directions (not forward or back)		X	2	Se for fotos, poderia confundir com expressão na linha 14
Alice		Lambs’ ears, the pinna facing slightly down		X	4
Alice	3. Appetite	Normorexia and/or rumination	X		3	Acho relevante, mas talvez não específico de dor.
Alice		Hyporexia		X	1	Difícil de ter certeza que reduziu o apetite por dor e não por outros viéses, como estress por deslocamento, anestesia...
Alice		Anorexia		X	3
Alice	4. Posture when standing	Arches the back		X	4
Alice		Hind limbs extended caudally		X	4	Talvez não tão frequente, mas relevante.
Alice		Top of the head below the line of spinal column (if not eating)		X	4
Alice	5. Posture when lying down	Ventral recumbency with full or partial extension of one or both hind limbs		X	3
Alice		Head on/close to the ground		X	4
Alice		Extends the neck and body forward when in ventral recumbency		X	4
Alice	6. Miscellaneous Behaviours	Kicking/foot stamping		X	4
Alice		Wagging the tail abruptly and repeatedly		X	3	Só é dificil diferenciar quando há muitas moscas (verão tropical, por exemplo), pois neste caso o abanar da cauda pode ser abrupto e repetido também.
Alice		Licking the surgical wound		X	3	Eles não também não lamberiam para evitar ou limpar do pouso das moscas? Só pensei que poderia ser um viés dependendo do clima em que a escala está sendo aplicada Talvez discutir isso.
Alice		Attention towards the painful area		X	4
Alice		Gross pain behaviour a) weight shifting		X	4	Existe a diferenciação de comportamentos de dor geral e específica em bovinos como existe para cavalos? (ASHLEY et al., 2005) Teoricamente este seria um comportamento mais relevante para dor ortopédica. Neste caso, não prejudica a estatística para identificar a intensidade da dor para os tecidos moles, já que este comportamento não aconteceria? Estou só elocubrando aqui...
Alice		Gross pain behaviour b) lifting one foot of the ground		X	4	Mesmo comentário da linha 31.
Alice		Gross pain behaviour c) tooth grinding		X	4
Alice		Gross pain behaviour d) chewing		X	4	Relevante se descrever o que significa: mastigar sem estar comendo? Ou a forma como se mastiga? Apenas Chewing não é um comportamento implícito para dor
Alice		Gross pain behaviour e) groaning		X	4
Alice		Gross pain behaviour f) restlessness (pacing)		X	4
Alice		Gross pain behaviour g) piloerection		X	4
Alice	7. Interactive behaviour with the environment	Active and attentive to environmental stimuli*	X		3	Talvez uma pequena parcela dos bovinos seria difícil de diferenciar os "ativo aos estímulos" porque não são acostumados ao manejo dos "não ativos aos estímulos" pois estão acostumados ao manejo e/ou não consideram seu estímulo como uma ameaça?
Alice		When near other animals, can interact with and/or accompany the group	X		4
Alice		Apathetic; when near other animals might remain close to the other animals		X	3
Alice		Interacts little when stimulated		X	2	O que é pouco? Se moveu pouco? Se interessou pouco?
Alice		Apathetic; does not react to environmental stimuli		X	4
Alice		May be isolated		X	4	Isolado e não acompanhar os outros animais não seria redundante? Poder estar isolado significa que ele pode não estar isolado? Isso não seria atribuir escores para ambas as situações?
Alice		May not accompany the other animals		X	4
Alice	8. Response to approach	Look at observer	X		4
Alice		Head up	X		4
Alice		Ears forward	X		4
Alice		Occupied with activity (grooming, ruminating)	X		4	Daria mais exemplos, pois parece um item relacionado apenas à apetite
Alice		Do not look at observer		X	4
Alice		Ears not forward		X	4
Alice		Head low		X	4
Alice	9. Activity and locomotion	Moves normally	X		3	descreveria normalmente
Alice		Moves less frequently		X	2	menos frequentemente e apenas quando estimulado não podem ser sinônimos? Exemplo: se eu considero que o animal está relutante para se mover, pode ser pelos dois motivos (linha 53 e 54). Talvez descrever a diferença entre um e outro?
Alice		Moves only when stimulated*		X	4
Alice		Relaxed in ventral recumbency position	X		4
Alice		Standing still		X	4
Alice		Walking with no obviously abnormal gait	X		4
Alice		Eating or ruminating	X		4
Alice		Walking with restriction		X	4
Alice		Hunched back when moving		X	4
Alice		Short steps		X	3	Dependendo da raça, short steps é comum, como os angus. Inclusive, eles arrastam as pinças no chão, parece que estão com preguiça de levantar o membro (mesmo no basal)
Alice		Not relaxed even standing or		X	3	Em estado de atenção ou touros agressivos, esse comportamento não seria relevante para dor
Alice		Not relaxed even laying		X	4
Alice		Reluctant or unable to stand up		X	4
Alice		Standing up with difficulty		X	4	Tentativas frustradas de se levantar seria um exemplo? Talvez adicionar à descrição.
Alice		Not walking		X	4
Cassandra	1. Facial expression	Neutral look	x		2
Cassandra		The cow is attentive	x		3	on environment?
Cassandra		The cow is focused on a task (eating, ruminating)	x		4
Cassandra		The cow is sleeping	x		2
Cassandra		Partially tense expression		x	2	can also see on normal, stressed cows
Cassandra		The cow is not attentive or focused on task		x	4
Cassandra		Might have furrows above eyes and nostrils		x	2
Cassandra		Tense expression/strained appearance		x	3
Cassandra		The cow has a worried or strained look		x	4
Cassandra		The cow has furrows above the eyes	x	x	2	have seen in many normal cows
Cassandra		The cow has puckers above the nostrils		x	2
Cassandra	2. Ear position	Both ears forward	x		3
Cassandra		One ear forward or back and the other listening	x		4
Cassandra		Both ears back		x	3
Cassandra		Ears moving in different directions (not forward or back)		x	3
Cassandra		Lambs’ ears, the pinna facing slightly down		x	4
Cassandra	3. Appetite	Normorexia and/or rumination	x		4
Cassandra		Hyporexia		x	3	may be difficult to assess in normal cows
Cassandra		Anorexia		x	4
Cassandra	4. Posture when standing	Arches the back		x	4
Cassandra		Hind limbs extended caudally		x	3	could apply to whichever limb is painful (ex; fracture or wound), extended cranially if forelimb
Cassandra		Top of the head below the line of spinal column (if not eating)		x	4
Cassandra	5. Posture when lying down	Ventral recumbency with full or partial extension of one or both hind limbs		x	3	have seen in normal cows
Cassandra		Head on/close to the ground		x	3	however, the younger heifers tend to do this more often normally than older cows
Cassandra		Extends the neck and body forward when in ventral recumbency		x	3
Cassandra	6. Miscellaneous Behaviours	Kicking/foot stamping		x	4
Cassandra		Wagging the tail abruptly and repeatedly		x	4
Cassandra		Licking the surgical wound		x	3
Cassandra		Attention towards the painful area		x	4
Cassandra		Gross pain behaviour a) weight shifting		x	4
Cassandra		Gross pain behaviour b) lifting one foot of the ground		x	4
Cassandra		Gross pain behaviour c) tooth grinding		x	4
Cassandra		Gross pain behaviour d) chewing		x	3	sometimes difficult to discern from ruminating, really have to pay attention to movement of food bolus in esophagus
Cassandra		Gross pain behaviour e) groaning		x	4
Cassandra		Gross pain behaviour f) restlessness (pacing)		x	3
Cassandra		Gross pain behaviour g) piloerection		x	3
Cassandra	7. Interactive behaviour with the environment	Active and attentive to environmental stimuli*	x		4
Cassandra		When near other animals, can interact with and/or accompany the group	x		4	difficult to assess in individual housing in hospital
Cassandra		Apathetic; when near other animals might remain close to the other animals		x	3
Cassandra		Interacts little when stimulated		x	3	some used to constant human interaction that may not consistently interact
Cassandra		Apathetic; does not react to environmental stimuli		x	4
Cassandra		May be isolated		x	3
Cassandra		May not accompany the other animals		x	3	difficult to assess in individual housing in hospital
Cassandra	8. Response to approach	Look at observer	x		3
Cassandra		Head up	x		3
Cassandra		Ears forward	x		4
Cassandra		Occupied with activity (grooming, ruminating)	x		4
Cassandra		Do not look at observer		x	3
Cassandra		Ears not forward		x	4
Cassandra		Head low		x	3
Cassandra	9. Activity and locomotion	Moves normally	x		3
Cassandra		Moves less frequently		x	3	difficult to assess in hospital setting
Cassandra		Moves only when stimulated*		x	3	may be seen in normal cows
Cassandra		Relaxed in ventral recumbency position	x		4
Cassandra		Standing still		x	3
Cassandra		Walking with no obviously abnormal gait	x		3	may be difficult to assess in hospital housing
Cassandra		Eating or ruminating	x		4
Cassandra		Walking with restriction		x	4
Cassandra		Hunched back when moving		x	4
Cassandra		Short steps		x	4
Cassandra		Not relaxed even standing or		x	3
Cassandra		Not relaxed even laying		x	4
Cassandra		Reluctant or unable to stand up		x	3	in fractures, sometimes takes extra time to become accustomed to cast
Cassandra		Standing up with difficulty		x	3	in fractures, sometimes takes extra time to become accustomed to cast
Cassandra		Not walking		x	3
Flavia	1. Facial expression	Neutral look	x		4
Flavia		The cow is attentive	x		4
Flavia		The cow is focused on a task (eating, ruminating)	x		4
Flavia		The cow is sleeping	x		4
Flavia		Partially tense expression		x	4	O problema aqui para mim seria em animais de pelagem escura, o que pode dificultar a identificação destas linhas na expressão bem como a tensão da musculatura
Flavia		The cow is not attentive or focused on task		x	4
Flavia		Might have furrows above eyes and nostrils		x	4
Flavia		Tense expression/strained appearance		x	4
Flavia		The cow has a worried or strained look		x	4
Flavia		The cow has furrows above the eyes		x	4
Flavia		The cow has puckers above the nostrils			4
Flavia	2. Ear position	Both ears forward	x		4
Flavia		One ear forward or back and the other listening	x		4
Flavia		Both ears back		x	4
Flavia		Ears moving in different directions (not forward or back)	x		2
Flavia		Lambs’ ears, the pinna facing slightly down		x	4
Flavia	3. Appetite	Normorexia and/or rumination	x		4
Flavia		Hyporexia			4
Flavia		Anorexia		x	4
Flavia	4. Posture when standing	Arches the back		x	4
Flavia		Hind limbs extended caudally		x	4
Flavia		Top of the head below the line of spinal column (if not eating)		x	4
Flavia	5. Posture when lying down	Ventral recumbency with full or partial extension of one or both hind limbs		x	4
Flavia		Head on/close to the ground		x	4
Flavia		Extends the neck and body forward when in ventral recumbency		x	4
Flavia	6. Miscellaneous Behaviours	Kicking/foot stamping		x	4
Flavia		Wagging the tail abruptly and repeatedly		x	4
Flavia		Licking the surgical wound		x	4
Flavia		Attention towards the painful area		x	2	Acredito que o animal possa olhar para a região por outro motivo, não necessariamente dor
Flavia		Gross pain behaviour a) weight shifting		x	4
Flavia		Gross pain behaviour b) lifting one foot of the ground		x	4
Flavia		Gross pain behaviour c) tooth grinding		x	4
Flavia		Gross pain behaviour d) chewing		x	3	Para mim não ficou muito claro o que seria este comportamento, comparado ao comportamento acima
Flavia		Gross pain behaviour e) groaning		x	4
Flavia		Gross pain behaviour f) restlessness (pacing)		x	4
Flavia		Gross pain behaviour g) piloerection		x	4
Flavia	7. Interactive behaviour with the environment	Active and attentive to environmental stimuli*	x		4
Flavia		When near other animals, can interact with and/or accompany the group	x		4
Flavia		Apathetic; when near other animals might remain close to the other animals		x	4
Flavia		Interacts little when stimulated		x	4
Flavia		Apathetic; does not react to environmental stimuli		x	4
Flavia		May be isolated		x	4
Flavia		May not accompany the other animals		x	4
Flavia	8. Response to approach	Look at observer	x		4
Flavia		Head up	x		4
Flavia		Ears forward	x		4
Flavia		Occupied with activity (grooming, ruminating)	x		4
Flavia		Do not look at observer		x	4
Flavia		Ears not forward		x	4
Flavia		Head low		x	4
Flavia	9. Activity and locomotion	Moves normally	x		4
Flavia		Moves less frequently		x	4
Flavia		Moves only when stimulated*		x	4
Flavia		Relaxed in ventral recumbency position	x		4
Flavia		Standing still	x		4
Flavia		Walking with no obviously abnormal gait	x		4
Flavia		Eating or ruminating	x		4
Flavia		Walking with restriction		x	4
Flavia		Hunched back when moving		x	4
Flavia		Short steps		x	4
Flavia		Not relaxed even standing or		x	4
Flavia		Not relaxed even laying		x	4
Flavia		Reluctant or unable to stand up		x	4
Flavia		Standing up with difficulty		x	4
Flavia		Not walking		x	4
Giorgia	1. Facial expression	Neutral look	x		3	I presume that neutral is normal, but what exactly "neutral" means?
Giorgia		The cow is attentive	x		4
Giorgia		The cow is focused on a task (eating, ruminating)	x		4
Giorgia		The cow is sleeping	x		4
Giorgia		Partially tense expression		x	4
Giorgia		The cow is not attentive or focused on task		x	4
Giorgia		Might have furrows above eyes and nostrils		x	4
Giorgia		Tense expression/strained appearance		x	4
Giorgia		The cow has a worried or strained look		x	4
Giorgia		The cow has furrows above the eyes		x	4	this is very similar to a previous indicator
Giorgia		The cow has puckers above the nostrils		x	4	as above
Giorgia	2. Ear position	Both ears forward	x		4
Giorgia		One ear forward or back and the other listening	x		2
Giorgia		Both ears back		x	4
Giorgia		Ears moving in different directions (not forward or back)	?	?	2	not sure whether this indicator can be normal or related also to diseases other than pain
Giorgia		Lambs’ ears, the pinna facing slightly down		x	4
Giorgia	3. Appetite	Normorexia and/or rumination	x		4
Giorgia		Hyporexia		x	2	not easy to appreciate
Giorgia		Anorexia		x	4
Giorgia	4. Posture when standing	Arches the back		x	4
Giorgia		Hind limbs extended caudally		x	4
Giorgia		Top of the head below the line of spinal column (if not eating)		x	4
Giorgia	5. Posture when lying down	Ventral recumbency with full or partial extension of one or both hind limbs		x	4
Giorgia		Head on/close to the ground		x	4
Giorgia		Extends the neck and body forward when in ventral recumbency		x	4
Giorgia	6. Miscellaneous Behaviours	Kicking/foot stamping		x	4
Giorgia		Wagging the tail abruptly and repeatedly		x	4
Giorgia		Licking the surgical wound		x	4
Giorgia		Attention towards the painful area		x	4
Giorgia		Gross pain behaviour a) weight shifting		x	4
Giorgia		Gross pain behaviour b) lifting one foot of the ground		x	4
Giorgia		Gross pain behaviour c) tooth grinding		x	4
Giorgia		Gross pain behaviour d) chewing		x	4
Giorgia		Gross pain behaviour e) groaning		x	4
Giorgia		Gross pain behaviour f) restlessness (pacing)		x	4
Giorgia		Gross pain behaviour g) piloerection		?	2	not sure whether this indicator can be related also to diseases other than pain
Giorgia	7. Interactive behaviour with the environment	Active and attentive to environmental stimuli*	x		4
Giorgia		When near other animals, can interact with and/or accompany the group	x		4
Giorgia		Apathetic; when near other animals might remain close to the other animals		x	4
Giorgia		Interacts little when stimulated		x	4
Giorgia		Apathetic; does not react to environmental stimuli		x	4
Giorgia		May be isolated		x	4
Giorgia		May not accompany the other animals		x	4
Giorgia	8. Response to approach	Look at observer	x		4
Giorgia		Head up	x		4
Giorgia		Ears forward	x		4
Giorgia		Occupied with activity (grooming, ruminating)	x		4
Giorgia		Do not look at observer		x	4
Giorgia		Ears not forward		x	4
Giorgia		Head low		x	4
Giorgia	9. Activity and locomotion	Moves normally	x		4
Giorgia		Moves less frequently		?	2	not sure whether this indicator can be related also to reasons other than pain
Giorgia		Moves only when stimulated*		x	4
Giorgia		Relaxed in ventral recumbency position	x		4
Giorgia		Standing still		x	4
Giorgia		Walking with no obviously abnormal gait	x		4
Giorgia		Eating or ruminating	x		4
Giorgia		Walking with restriction		x	2	what exacrtely "restrictions" means?
Giorgia		Hunched back when moving		x	4
Giorgia		Short steps		x	4
Giorgia		Not relaxed even standing or		x	4
Giorgia		Not relaxed even laying		x	4
Giorgia		Reluctant or unable to stand up		x	4
Giorgia		Standing up with difficulty		x	4
Giorgia		Not walking		x	4	this indicator could be coupled with "Standing still"?
José Ricardo	1. Facial expression	Neutral look		X	2
José Ricardo		The cow is attentive	X		2
José Ricardo		The cow is focused on a task (eating, ruminating)	X		4
José Ricardo		The cow is sleeping	X		4
José Ricardo		Partially tense expression		X	4
José Ricardo		The cow is not attentive or focused on task		X	2
José Ricardo		Might have furrows above eyes and nostrils		X	2
José Ricardo		Tense expression/strained appearance		X	4
José Ricardo		The cow has a worried or strained look		X	2
José Ricardo		The cow has furrows above the eyes		X	4
José Ricardo		The cow has puckers above the nostrils		X	1
José Ricardo	2. Ear position	Both ears forward	X		4
José Ricardo		One ear forward or back and the other listening	X		2
José Ricardo		Both ears back		X	2
José Ricardo		Ears moving in different directions (not forward or back)	X		2
José Ricardo		Lambs’ ears, the pinna facing slightly down		X	2	More frequently on severe pain, and in European breeds
José Ricardo	3. Appetite	Normorexia and/or rumination	X		4
José Ricardo		Hyporexia		X	4
José Ricardo		Anorexia		X	4
José Ricardo	4. Posture when standing	Arches the back		X	4	If the pain source is in the leg
José Ricardo		Hind limbs extended caudally		X	2
José Ricardo		Top of the head below the line of spinal column (if not eating)		X	4
José Ricardo	5. Posture when lying down	Ventral recumbency with full or partial extension of one or both hind limbs	X		1
José Ricardo		Head on/close to the ground		X	2
José Ricardo		Extends the neck and body forward when in ventral recumbency		X	1
José Ricardo	6. Miscellaneous Behaviours	Kicking/foot stamping		X	4
José Ricardo		Wagging the tail abruptly and repeatedly		X	2	Flies in the environment can be stimuli this behavior and take difficult to interpret
José Ricardo		Licking the surgical wound		X	2
José Ricardo		Attention towards the painful area		X	1
José Ricardo		Gross pain behaviour a) weight shifting		X	4
José Ricardo		Gross pain behaviour b) lifting one foot of the ground		X	4
José Ricardo		Gross pain behaviour c) tooth grinding		X	2	Some animals with intense pain did not do, the presence is many variable
José Ricardo		Gross pain behaviour d) chewing		X	1
José Ricardo		Gross pain behaviour e) groaning		X	4
José Ricardo		Gross pain behaviour f) restlessness (pacing)		X	4	More important for abdominal pain
José Ricardo		Gross pain behaviour g) piloerection		X	4
José Ricardo	7. Interactive behaviour with the environment	Active and attentive to environmental stimuli*	X		4
José Ricardo		When near other animals, can interact with and/or accompany the group	X		4
José Ricardo		Apathetic; when near other animals might remain close to the other animals	X		2
José Ricardo		Interacts little when stimulated		X	2
José Ricardo		Apathetic; does not react to environmental stimuli		X	4
José Ricardo		May be isolated		X	4
José Ricardo		May not accompany the other animals		X	4
José Ricardo	8. Response to approach	Look at observer	X		2
José Ricardo		Head up	X		4
José Ricardo		Ears forward	X		2
José Ricardo		Occupied with activity (grooming, ruminating)	X		4
José Ricardo		Do not look at observer		X	2
José Ricardo		Ears not forward		X	2
José Ricardo		Head low		X	4
José Ricardo	9. Activity and locomotion	Moves normally	X		4
José Ricardo		Moves less frequently		X	4
José Ricardo		Moves only when stimulated*		X	4
José Ricardo		Relaxed in ventral recumbency position	X		1
José Ricardo		Standing still		X	2
José Ricardo		Walking with no obviously abnormal gait		X	4
José Ricardo		Eating or ruminating	X		4
José Ricardo		Walking with restriction		X	2
José Ricardo		Hunched back when moving		X	1
José Ricardo		Short steps		X	1
José Ricardo		Not relaxed even standing or		X	2
José Ricardo		Not relaxed even laying		X	2
José Ricardo		Reluctant or unable to stand up		X	4
José Ricardo		Standing up with difficulty		X	4
José Ricardo		Not walking		X	4
Marianne	1. Facial expression	Neutral look	X		2	Strict definitions will need to be formulated
Marianne		The cow is attentive	X		2	In the hospital environnement attentive would be normal
Marianne		The cow is focused on a task (eating, ruminating)	X		2
Marianne		The cow is sleeping	X		4	Sleeping besing lying or actual REM sleep?
Marianne		Partially tense expression	X	X	2	Hard to say without definition, especially in unfamiliar environnement
Marianne		The cow is not attentive or focused on task	X		2
Marianne		Might have furrows above eyes and nostrils		X	3
Marianne		Tense expression/strained appearance		X	4
Marianne		The cow has a worried or strained look		X	4	Hard to say without definition, especially in unfamiliar environnement
Marianne		The cow has furrows above the eyes		X	4
Marianne		The cow has puckers above the nostrils		X	4
Marianne	2. Ear position	Both ears forward	X		2	More a sign of awareness, attention or fear
Marianne		One ear forward or back and the other listening	X		2
Marianne		Both ears back	X		2	More a sign of awareness, attention or fear
Marianne		Ears moving in different directions (not forward or back)		X	2
Marianne		Lambs’ ears, the pinna facing slightly down		X	4
Marianne	3. Appetite	Normorexia and/or rumination	X		4
Marianne		Hyporexia		X	4
Marianne		Anorexia		X	4
Marianne	4. Posture when standing	Arches the back		X	4
Marianne		Hind limbs extended caudally		X	2
Marianne		Top of the head below the line of spinal column (if not eating)		X	3
Marianne	5. Posture when lying down	Ventral recumbency with full or partial extension of one or both hind limbs	X		2
Marianne		Head on/close to the ground	X		2
Marianne		Extends the neck and body forward when in ventral recumbency		X	4
Marianne	6. Miscellaneous Behaviours	Kicking/foot stamping		X	2
Marianne		Wagging the tail abruptly and repeatedly		X	3	Depends on the flies situation
Marianne		Licking the surgical wound		X	4
Marianne		Attention towards the painful area		X	4
Marianne		Gross pain behaviour a) weight shifting		X	4
Marianne		Gross pain behaviour b) lifting one foot of the ground		X	4
Marianne		Gross pain behaviour c) tooth grinding		X	2
Marianne		Gross pain behaviour d) chewing	X	X	2
Marianne		Gross pain behaviour e) groaning		X	4
Marianne		Gross pain behaviour f) restlessness (pacing)		X	3
Marianne		Gross pain behaviour g) piloerection		X	3
Marianne	7. Interactive behaviour with the environment	Active and attentive to environmental stimuli*	X		4
Marianne		When near other animals, can interact with and/or accompany the group	X		1	They are generally kept isolated in the hospital
Marianne		Apathetic; when near other animals might remain close to the other animals	X		2
Marianne		Interacts little when stimulated		X	2	Hard to say without definition
Marianne		Apathetic; does not react to environmental stimuli		X	4
Marianne		May be isolated		X	3
Marianne		May not accompany the other animals		X	2
Marianne	8. Response to approach	Look at observer	X		3
Marianne		Head up	X		3
Marianne		Ears forward	X		3
Marianne		Occupied with activity (grooming, ruminating)	X		2
Marianne		Do not look at observer		X	4
Marianne		Ears not forward	X		2
Marianne		Head low		X	4
Marianne	9. Activity and locomotion	Moves normally	X		4
Marianne		Moves less frequently	X	X	3	Highly depends on the space provided and cow experience of such housing
Marianne		Moves only when stimulated*		X	4
Marianne		Relaxed in ventral recumbency position	X		2
Marianne		Standing still	X	X	3
Marianne		Walking with no obviously abnormal gait	X		4
Marianne		Eating or ruminating	X		4
Marianne		Walking with restriction		X	4	Assuming without hoobles
Marianne		Hunched back when moving		X	4
Marianne		Short steps		X	3	Assuming without hoobles
Marianne		Not relaxed even standing or		X	2	Hard to say without definition, especially in unfamiliar environnement
Marianne		Not relaxed even laying		X	2	Hard to say without definition, especially in unfamiliar environnement
Marianne		Reluctant or unable to stand up		X	4
Marianne		Standing up with difficulty		X	3
Marianne		Not walking		X	2	Highly depends on the space provided and the type of health problem

## Sheet: 2 Specific Assessment
			Your assessment (1 - 5)
Evaluator	ITEM	VARIABLE	Easily comprehensible and intuitive	Ambiguous, might be interpreted with different meanings	Useful to describe the emotional state of pre- and post-operative bovines	Relevant to assess the welfare of pre- and post-operative bovines	Open commentaries		To assess each term, use a likert-scale from 1 to 5,
Marilda	1. Facial expression	Neutral look	2	4	2	4			where 1 corresponded to ‘not at all’, and 5 to ‘completely’.
Marilda		The cow is attentive	4	2	4	4
Marilda		The cow is focused on a task (eating, ruminating)	5	1	5	5
Marilda		The cow is sleeping	5	1	5	5
Marilda		Partially tense expression	3	5	4	4
Marilda		The cow is not attentive or focused on task	1	4	1	1
Marilda		Might have furrows above eyes and nostrils	4	2	4	4	difficult to visualize
Marilda		Tense expression/strained appearance	5	1	5	5	what's the difference "partial tense expression"?
Marilda		The cow has a worried or strained look	1	5	3	3	I find it very interpretive
Marilda		The cow has furrows above the eyes	5	1	5	5
Marilda		The cow has puckers above the nostrils	5	2	4	4
Marilda	2. Ear position	Both ears forward	5	1	2	2
Marilda		One ear forward or back and the other listening	5	1	2	2
Marilda		Both ears back	5	1	2	2
Marilda		Ears moving in different directions (not forward or back)	5	2	2	2
Marilda		Lambs’ ears, the pinna facing slightly down	4	3	2	2
Marilda	3. Appetite	Normorexia and/or rumination	5	1	5	5
Marilda		Hyporexia	3	4	4	4	I find it difficult to classify what hypoxia is when we observe the animal for short periods. In my opinion it would be a valid behavior if observed for a long period
Marilda		Anorexia	3	4	4	4	same as the previous item
Marilda	4. Posture when standing	Arches the back	5	2	5	5
Marilda		Hind limbs extended caudally	5	1	5	5
Marilda		Top of the head below the line of spinal column (if not eating)	5	1	5	5
Marilda	5. Posture when lying down	Ventral recumbency with full or partial extension of one or both hind limbs	5	1	5	5
Marilda		Head on/close to the ground	5	1	5	5
Marilda		Extends the neck and body forward when in ventral recumbency	5	1	5	5
Marilda	6. Miscellaneous Behaviours	Kicking/foot stamping	5	1	5	5
Marilda		Wagging the tail abruptly and repeatedly	5	2	2	2	in places where there are insects can confuse
Marilda		Licking the surgical wound	5	1	5	5
Marilda		Attention towards the painful area	5	2	5	5
Marilda		Gross pain behaviour a) weight shifting	5	1	5	5
Marilda		Gross pain behaviour b) lifting one foot of the ground	5	1	5	5
Marilda		Gross pain behaviour c) tooth grinding	5	1	5	5	it may be difficult to assess whether for remote or video observation
Marilda		Gross pain behaviour d) chewing	4	3	4	4
Marilda		Gross pain behaviour e) groaning	5	2	5	5
Marilda		Gross pain behaviour f) restlessness (pacing)	5	1	5	5
Marilda		Gross pain behaviour g) piloerection	5	1	3	3	it may be difficult to assess whether for remote or video observation
Marilda	7. Interactive behaviour with the environment	Active and attentive to environmental stimuli*	5	3	5	5
Marilda		When near other animals, can interact with and/or accompany the group	5	2	5	5
Marilda		Apathetic; when near other animals might remain close to the other animals	5	2	5	5
Marilda		Interacts little when stimulated	5	1	5	5
Marilda		Apathetic; does not react to environmental stimuli	5	1	5	5
Marilda		May be isolated	5	3	5	5
Marilda		May not accompany the other animals	4	3	5	5
Marilda	8. Response to approach	Look at observer	5	2	4	4
Marilda		Head up	5	1	5	5
Marilda		Ears forward	5	1	4	4	I am concerned with the ear positions because I do not know how the evaluation will be. static moments can cause confusion
Marilda		Occupied with activity (grooming, ruminating)	4	2	5	5
Marilda		Do not look at observer	5	3	3	5
Marilda		Ears not forward	5	3	3	3	I am concerned with the ear positions because I do not know how the evaluation will be. static moments can cause confusion
Marilda		Head low	5	2	5	4
Marilda	9. Activity and locomotion	Moves normally	5	1	5	5
Marilda		Moves less frequently	2	5	4	5	same hyporexia
Marilda		Moves only when stimulated*	5	2	4	4
Marilda		Relaxed in ventral recumbency position	5	1	5	5
Marilda		Standing still	5	1	5	5
Marilda		Walking with no obviously abnormal gait	5	1	4	5
Marilda		Eating or ruminating	5	1	5	5
Marilda		Walking with restriction	4	3	4	5
Marilda		Hunched back when moving	2	4	5	5	I think I would need to better describe this behavior
Marilda		Short steps	5	3	5	5	for evaluators with little experience can be more difficult
Marilda		Not relaxed even standing or	3	2	5	3	dependent on the observer
Marilda		Not relaxed even laying	3	2	5	5	dependent on the observer
Marilda		Reluctant or unable to stand up	5	1	5	5
Marilda		Standing up with difficulty	5	1	5	5
Marilda		Not walking	5	5	2	2	the animal can be still and relaxed, for me it is difficult to understand how to evaluate
André	1. Facial expression	Neutral look	2	4	2	2
André		The cow is attentive	4	2	5	3
André		The cow is focused on a task (eating, ruminating)	5	1	4	5
André		The cow is sleeping	3	3	2	2
André		Partially tense expression	1	4	3	3
André		The cow is not attentive or focused on task	1	5	1	1
André		Might have furrows above eyes and nostrils					Never seen that
André		Tense expression/strained appearance	1	4	3	3
André		The cow has a worried or strained look					Not enough expression on a cow's face
André		The cow has furrows above the eyes					Never seen that
André		The cow has puckers above the nostrils					Never seen that
André	2. Ear position	Both ears forward	5	1	5	4
André		One ear forward or back and the other listening	2	3	1	1	Rare in cattle
André		Both ears back					rare in cattle
André		Ears moving in different directions (not forward or back)					possible if neuro problem
André		Lambs’ ears, the pinna facing slightly down	5	1	5	4
André	3. Appetite	Normorexia and/or rumination	5	1	4	4
André		Hyporexia	3	3	4	4
André		Anorexia	5	1	4	4
André	4. Posture when standing	Arches the back	4	2	3	5
André		Hind limbs extended caudally	4	2	3	5
André		Top of the head below the line of spinal column (if not eating)	5	1	5	4
André	5. Posture when lying down	Ventral recumbency with full or partial extension of one or both hind limbs					related to musculoskeletal injury
André		Head on/close to the ground	3	3	4	3
André		Extends the neck and body forward when in ventral recumbency	4	2	3	4
André	6. Miscellaneous Behaviours	Kicking/foot stamping	4	2	3	5
André		Wagging the tail abruptly and repeatedly	3	3	3	3
André		Licking the surgical wound					rare in cattle.
André		Attention towards the painful area	3	3	4	4
André		Gross pain behaviour a) weight shifting	3	2	4	4
André		Gross pain behaviour b) lifting one foot of the ground	3	2	4	4
André		Gross pain behaviour c) tooth grinding	5	1	5	5
André		Gross pain behaviour d) chewing	5	1	4	4
André		Gross pain behaviour e) groaning	3	3	4	5
André		Gross pain behaviour f) restlessness (pacing)	1	5	1	1
André		Gross pain behaviour g) piloerection	3	1	1	1
André	7. Interactive behaviour with the environment	Active and attentive to environmental stimuli*	2	4	3	3
André		When near other animals, can interact with and/or accompany the group	2	3	3	3
André		Apathetic; when near other animals might remain close to the other animals	3	2	4	3
André		Interacts little when stimulated	2	3	3	3
André		Apathetic; does not react to environmental stimuli	2	4	3	3	It's a cow!
André		May be isolated	5	2	4	3
André		May not accompany the other animals	5	2	4	3
André	8. Response to approach	Look at observer	3	4	2	2
André		Head up	4	2	4	3
André		Ears forward	5	2	3	3
André		Occupied with activity (grooming, ruminating)	5	1	4	3
André		Do not look at observer	5	1	2	2
André		Ears not forward	5	3	3	3
André		Head low	5	2	3	3
André	9. Activity and locomotion	Moves normally	4	2	4	3
André		Moves less frequently	2	4	2	2
André		Moves only when stimulated*	4	2	3	4
André		Relaxed in ventral recumbency position	3	3	3	3
André		Standing still	3	4	3	3
André		Walking with no obviously abnormal gait	5	2	4	4
André		Eating or ruminating	5	1	4	4
André		Walking with restriction	3	3	4	4
André		Hunched back when moving	5	2	3	5
André		Short steps	3	3	2	4
André		Not relaxed even standing or	2	4	3	2
André		Not relaxed even laying	2	4	3	3
André		Reluctant or unable to stand up	5	1	3	5	I have a problem with the standing up criteria since the most common cause is hypocalcemia. I don't know how to interpret it regarding to emotion and welfare
André		Standing up with difficulty	4	2	2	5
André		Not walking	5	4	4	2	It's a cow!
Alice	1. Facial expression	Neutral look	3	1	5	5
Alice		The cow is attentive	3	4	5	5	atento e preocupado talvez sejam dificeis de diferenciar
Alice		The cow is focused on a task (eating, ruminating)	5	1	5	5
Alice		The cow is sleeping	5	1	1	5
Alice		Partially tense expression	1	5	1	4	o que é parcial? É leve? Ou é presente em um lugar e ausente em outro? Por isso não considero de fácil compreensão e considero ambíguo
Alice		The cow is not attentive or focused on task	4	2	5	5
Alice		Might have furrows above eyes and nostrils	1	5	4	4	pode ter? Então pode não ter? Ou são leves rugas? Por isso não considero de fácil compreensão e considero ambíguo
Alice		Tense expression/strained appearance	3	1	5	5	expressão tensa: avaluação de músculos faciais e rugas? Nao fica tão compreensível ao que olhar com precisão
Alice		The cow has a worried or strained look	3	1	5	5	talvez difícil para avaliadores inexperientes
Alice		The cow has furrows above the eyes	5	1	5	4
Alice		The cow has puckers above the nostrils	5	1	5	4
Alice	2. Ear position	Both ears forward	5	1	5	5
Alice		One ear forward or back and the other listening	5	1	3	3
Alice		Both ears back	5	1	5	5
Alice		Ears moving in different directions (not forward or back)	5	1	3	3
Alice		Lambs’ ears, the pinna facing slightly down	5	1	5	5
Alice	3. Appetite	Normorexia and/or rumination	5	1	3	5
Alice		Hyporexia	3	1	3	3
Alice		Anorexia	5	1	3	5
Alice	4. Posture when standing	Arches the back	5	1	5	5
Alice		Hind limbs extended caudally	4	2	2	5
Alice		Top of the head below the line of spinal column (if not eating)	5	1	5	5
Alice	5. Posture when lying down	Ventral recumbency with full or partial extension of one or both hind limbs	5	1	3	3
Alice		Head on/close to the ground	5	1	5	5
Alice		Extends the neck and body forward when in ventral recumbency	5	1	5	5
Alice	6. Miscellaneous Behaviours	Kicking/foot stamping	5	1	5	5
Alice		Wagging the tail abruptly and repeatedly	5	1	3	5
Alice		Licking the surgical wound	5	1	5	5
Alice		Attention towards the painful area	5	1	5	5
Alice		Gross pain behaviour a) weight shifting	5	1	5	5
Alice		Gross pain behaviour b) lifting one foot of the ground	5	1	5	5
Alice		Gross pain behaviour c) tooth grinding	5	1	5	5
Alice		Gross pain behaviour d) chewing	2	5	3	3	Como eu havia comentado, acho que é um problema de descritor, pois mastigar por si só não é uma alteração comportamental
Alice		Gross pain behaviour e) groaning	5	1	5	5
Alice		Gross pain behaviour f) restlessness (pacing)	5	1	4	5
Alice		Gross pain behaviour g) piloerection	5	1	5	5
Alice	7. Interactive behaviour with the environment	Active and attentive to environmental stimuli*	3	1	5	5
Alice		When near other animals, can interact with and/or accompany the group	5	1	5	5
Alice		Apathetic; when near other animals might remain close to the other animals	5	1	5	5
Alice		Interacts little when stimulated	5	1	5	5
Alice		Apathetic; does not react to environmental stimuli	5	1	5	5	Excluindo-se a possibilidade de sedação, considerei 5 para estados pré e pós operatórios
Alice		May be isolated	1	5	5	5	Poder estar isolado significa que ele pode não estar isolado? Então como diferencia? Não seria: está isolado? Ou o "May be" foi adicionado por ser uma opção dentro do item? Por isso não considerei fácil de compreender e ambíguo. Não sei se me fiz compreender
Alice		May not accompany the other animals	1	5	5	5	Mesmo comentário da linha 44
Alice	8. Response to approach	Look at observer	5	1	4	4
Alice		Head up	4	1	5	5	*acima da linha da coluna?
Alice		Ears forward	5	1	5	5
Alice		Occupied with activity (grooming, ruminating)	5	1	5	5
Alice		Do not look at observer	5	1	5	5
Alice		Ears not forward	5	1	5	5
Alice		Head low	5	1	5	5
Alice	9. Activity and locomotion	Moves normally	4	1	5	5
Alice		Moves less frequently	5	4	5	5
Alice		Moves only when stimulated*	5	4	5	5
Alice		Relaxed in ventral recumbency position	5	1	5	5
Alice		Standing still	5	1	4	4
Alice		Walking with no obviously abnormal gait	5	1	5	5
Alice		Eating or ruminating	5	1	3	5
Alice		Walking with restriction	5	1	5	5
Alice		Hunched back when moving	5	1	5	5
Alice		Short steps	5	1	5	3
Alice		Not relaxed even standing or	4	2	5	5
Alice		Not relaxed even laying	4	1	5	5
Alice		Reluctant or unable to stand up	5	1	5	5
Alice		Standing up with difficulty	5	1	5	5
Alice		Not walking	1	5	5	5	Não anda porque está em pé parado? Deitado?
Cassandra	1. Facial expression	Neutral look	3	4	3	3
Cassandra		The cow is attentive	5	3	4	4
Cassandra		The cow is focused on a task (eating, ruminating)	5	4	4	5
Cassandra		The cow is sleeping	4	2	4	4
Cassandra		Partially tense expression	3	3	4	4
Cassandra		The cow is not attentive or focused on task	3	3	4	4
Cassandra		Might have furrows above eyes and nostrils	4	3	3	3
Cassandra		Tense expression/strained appearance	3	3	4	4
Cassandra		The cow has a worried or strained look	3	3	4	4
Cassandra		The cow has furrows above the eyes	3	4	3	3	have seen this as normal in cattle
Cassandra		The cow has puckers above the nostrils	3	3	3	3	same as furrow?
Cassandra	2. Ear position	Both ears forward	4	2	5	5
Cassandra		One ear forward or back and the other listening	4	2	4	4
Cassandra		Both ears back	4	2	4	4
Cassandra		Ears moving in different directions (not forward or back)	3	3	3	3
Cassandra		Lambs’ ears, the pinna facing slightly down	4	3	4	4
Cassandra	3. Appetite	Normorexia and/or rumination	5	2	5	5
Cassandra		Hyporexia	3	3	4	4
Cassandra		Anorexia	5	1	5	5
Cassandra	4. Posture when standing	Arches the back	4	3	4	4	some may arch back when first stand up to stretch then return to normal position
Cassandra		Hind limbs extended caudally	3	3	4	4
Cassandra		Top of the head below the line of spinal column (if not eating)	3	3	4	4	searching for feed without actually eating may be confusing
Cassandra	5. Posture when lying down	Ventral recumbency with full or partial extension of one or both hind limbs	4	3	3	4	younger animals in the study range sometimes lay like this normally
Cassandra		Head on/close to the ground	4	3	4	4	in tie stall some cows keep head a little lower
Cassandra		Extends the neck and body forward when in ventral recumbency	4	3	4	4
Cassandra	6. Miscellaneous Behaviours	Kicking/foot stamping	3	3	4	5	kicking at flies can be confused with mild pain
Cassandra		Wagging the tail abruptly and repeatedly	3	3	4	5	wagging tail at flies can be confused with mild pain
Cassandra		Licking the surgical wound	4	2	5	5	helpful to know where surgical wound is to know if licking wound or an itchy place
Cassandra		Attention towards the painful area	4	3	4	5
Cassandra		Gross pain behaviour a) weight shifting	4	2	4	5
Cassandra		Gross pain behaviour b) lifting one foot of the ground	4	2	5	5
Cassandra		Gross pain behaviour c) tooth grinding	5	2	5	5
Cassandra		Gross pain behaviour d) chewing	4	3	4	4	have to be able to distinguish from ruminating
Cassandra		Gross pain behaviour e) groaning	4	2	4	5
Cassandra		Gross pain behaviour f) restlessness (pacing)	3	3	5	5	may be difficult to assess in bovine with appendicular skeleton pain
Cassandra		Gross pain behaviour g) piloerection	3	3	4	4	I have yet to see in an animal, so hard for me to comment on it
Cassandra	7. Interactive behaviour with the environment	Active and attentive to environmental stimuli*	4	2	4	5
Cassandra		When near other animals, can interact with and/or accompany the group	3	3	3	3	difficult to assess in hospital setting
Cassandra		Apathetic; when near other animals might remain close to the other animals	3	3	3	3	difficult to assess in hospital setting
Cassandra		Interacts little when stimulated	4	2	4	4
Cassandra		Apathetic; does not react to environmental stimuli	4	3	4	4
Cassandra		May be isolated	3	3	3	3	difficult to assess in hospital setting
Cassandra		May not accompany the other animals	3	3	3	3	difficult to assess in hospital setting
Cassandra	8. Response to approach	Look at observer	4	2	3	4	sometimes animal won't normally pay attention to observer, esp if focused on task or use to human interaction
Cassandra		Head up	4	3	4	4
Cassandra		Ears forward	4	3	4	4
Cassandra		Occupied with activity (grooming, ruminating)	5	2	5	5
Cassandra		Do not look at observer	3	3	3	3	sometimes animal won't normally pay attention to observer, esp if focused on task or use to human interaction
Cassandra		Ears not forward	4	3	4	4
Cassandra		Head low	3	3	4	4
Cassandra	9. Activity and locomotion	Moves normally	4	3	4	4	sometimes difficult to assess in hospital setting
Cassandra		Moves less frequently	4	3	4	4	sometimes difficult to assess in hospital setting
Cassandra		Moves only when stimulated*	4	3	4	4	sometimes difficult to assess in hospital setting
Cassandra		Relaxed in ventral recumbency position	4	2	4	5
Cassandra		Standing still	4	3	4	4	sometimes difficult to assess in hospital setting
Cassandra		Walking with no obviously abnormal gait	4	2	4	4	sometimes difficult to assess in hospital setting
Cassandra		Eating or ruminating	5	2	5	5
Cassandra		Walking with restriction	3	3	4	4
Cassandra		Hunched back when moving	4	2	4	5
Cassandra		Short steps	4	2	4	4	sometimes difficult to assess in hospital setting
Cassandra		Not relaxed even standing or	3	3	4	4	sometimes difficult to assess in hospital setting
Cassandra		Not relaxed even laying	3	3	4	4	sometimes difficult to assess in hospital setting
Cassandra		Reluctant or unable to stand up	4	3	4	4	sometimes difficult to assess in hospital setting and can be dependent on stubborness of animal
Cassandra		Standing up with difficulty	4	2	4	5
Cassandra		Not walking	4	3	4	4	sometimes difficult to assess in hospital setting
Flavia	1. Facial expression	Neutral look
Flavia		The cow is attentive	5	1	3	5
Flavia		The cow is focused on a task (eating, ruminating)	5	1	5	5
Flavia		The cow is sleeping	3	3	3	3
Flavia		Partially tense expression	5	2	4	4
Flavia		The cow is not attentive or focused on task	5	3	4	4
Flavia		Might have furrows above eyes and nostrils	4	1	4	4
Flavia		Tense expression/strained appearance	4	1	4	4
Flavia		The cow has a worried or strained look	3	3	3	3
Flavia		The cow has furrows above the eyes	4	2	4	4
Flavia		The cow has puckers above the nostrils	4	2	4	4
Flavia	2. Ear position	Both ears forward	5	1	4	4
Flavia		One ear forward or back and the other listening	4	2	4	4
Flavia		Both ears back	5	1	5	5
Flavia		Ears moving in different directions (not forward or back)	3	3	3	3
Flavia		Lambs’ ears, the pinna facing slightly down	5	1	5	5
Flavia	3. Appetite	Normorexia and/or rumination	5	3	5	5
Flavia		Hyporexia	3	3	3	3
Flavia		Anorexia	5	2	5	5
Flavia	4. Posture when standing	Arches the back	5	1	5	5
Flavia		Hind limbs extended caudally	5	1	5	5
Flavia		Top of the head below the line of spinal column (if not eating)	5	1	5	5
Flavia	5. Posture when lying down	Ventral recumbency with full or partial extension of one or both hind limbs	5	1	4	4
Flavia		Head on/close to the ground	4	2	4	5
Flavia		Extends the neck and body forward when in ventral recumbency	5	2	5	5
Flavia	6. Miscellaneous Behaviours	Kicking/foot stamping	4	2	4	4
Flavia		Wagging the tail abruptly and repeatedly	5	2	5	5
Flavia		Licking the surgical wound	4	2	4	4
Flavia		Attention towards the painful area	3	3	3	3
Flavia		Gross pain behaviour a) weight shifting	5	2	5	5
Flavia		Gross pain behaviour b) lifting one foot of the ground	5	2	5	5
Flavia		Gross pain behaviour c) tooth grinding	4	2	4	4
Flavia		Gross pain behaviour d) chewing	3	3	3	3
Flavia		Gross pain behaviour e) groaning	4	2	4	4
Flavia		Gross pain behaviour f) restlessness (pacing)	5	2	5	5
Flavia		Gross pain behaviour g) piloerection	4	2	4	4
Flavia	7. Interactive behaviour with the environment	Active and attentive to environmental stimuli*	5	1	5	5
Flavia		When near other animals, can interact with and/or accompany the group	5	1	5	5
Flavia		Apathetic; when near other animals might remain close to the other animals	5	1	5	5
Flavia		Interacts little when stimulated	4	1	5	5
Flavia		Apathetic; does not react to environmental stimuli	5	1	5	5
Flavia		May be isolated	5	1	5	5
Flavia		May not accompany the other animals	5	2	5	5
Flavia	8. Response to approach	Look at observer	4	2	4	4
Flavia		Head up	5	1	5	5
Flavia		Ears forward	5	1	5	5
Flavia		Occupied with activity (grooming, ruminating)	5	1	1	1
Flavia		Do not look at observer	4	2	4	4
Flavia		Ears not forward	5	1	5	5
Flavia		Head low	5	1	5	5
Flavia	9. Activity and locomotion	Moves normally	5	1	5	5
Flavia		Moves less frequently	5	2	5	5
Flavia		Moves only when stimulated*	5	2	5	5
Flavia		Relaxed in ventral recumbency position	5	1	5	5
Flavia		Standing still	5	1	5	5
Flavia		Walking with no obviously abnormal gait	5	1	5	5
Flavia		Eating or ruminating	5	1	5	5
Flavia		Walking with restriction	5	1	5	5
Flavia		Hunched back when moving	5	1	5	5
Flavia		Short steps	5	1	5	5
Flavia		Not relaxed even standing or	4	2	4	4
Flavia		Not relaxed even laying	4	2	4	4
Flavia		Reluctant or unable to stand up	5	1	5	5
Flavia		Standing up with difficulty	5	1	5	5
Flavia		Not walking	5	1	5	5
Giorgia	1. Facial expression	Neutral look	3	2	3	3
Giorgia		The cow is attentive	5	1	5	5
Giorgia		The cow is focused on a task (eating, ruminating)	5	1	5	5
Giorgia		The cow is sleeping	5	1	5	5
Giorgia		Partially tense expression	5	1	4	4
Giorgia		The cow is not attentive or focused on task	5	1	4	4
Giorgia		Might have furrows above eyes and nostrils	5	1	5	5
Giorgia		Tense expression/strained appearance	5	1	5	5
Giorgia		The cow has a worried or strained look	5	1	5	5
Giorgia		The cow has furrows above the eyes	5	1	5	5
Giorgia		The cow has puckers above the nostrils	5	1	5	5
Giorgia	2. Ear position	Both ears forward	5	1	5	5
Giorgia		One ear forward or back and the other listening	5	1	3	3
Giorgia		Both ears back	5	1	5	5
Giorgia		Ears moving in different directions (not forward or back)	5	1	3	3
Giorgia		Lambs’ ears, the pinna facing slightly down	5	1	5	5
Giorgia	3. Appetite	Normorexia and/or rumination	5	1	5	5
Giorgia		Hyporexia	5	1	3	3
Giorgia		Anorexia	5	1	5	5
Giorgia	4. Posture when standing	Arches the back	5	1	5	5
Giorgia		Hind limbs extended caudally	5	1	5	5
Giorgia		Top of the head below the line of spinal column (if not eating)	5	1	5	5
Giorgia	5. Posture when lying down	Ventral recumbency with full or partial extension of one or both hind limbs	5	1	5	5
Giorgia		Head on/close to the ground	5	1	5	5
Giorgia		Extends the neck and body forward when in ventral recumbency	5	1	5	5
Giorgia	6. Miscellaneous Behaviours	Kicking/foot stamping	5	1	5	5
Giorgia		Wagging the tail abruptly and repeatedly	5	1	5	5
Giorgia		Licking the surgical wound	5	1	5	5
Giorgia		Attention towards the painful area	5	1	5	5
Giorgia		Gross pain behaviour a) weight shifting	5	1	5	5
Giorgia		Gross pain behaviour b) lifting one foot of the ground	5	1	5	5
Giorgia		Gross pain behaviour c) tooth grinding	5	1	5	5
Giorgia		Gross pain behaviour d) chewing	5	1	5	5
Giorgia		Gross pain behaviour e) groaning	5	1	5	5
Giorgia		Gross pain behaviour f) restlessness (pacing)	5	1	5	5
Giorgia		Gross pain behaviour g) piloerection	5	1	3	3	not sure whether this indicator can be normal or related also to diseases other than pain
Giorgia	7. Interactive behaviour with the environment	Active and attentive to environmental stimuli*	5	1	5	5
Giorgia		When near other animals, can interact with and/or accompany the group	5	1	5	5
Giorgia		Apathetic; when near other animals might remain close to the other animals	5	1	5	5
Giorgia		Interacts little when stimulated	5	1	5	5
Giorgia		Apathetic; does not react to environmental stimuli	5	1	5	5
Giorgia		May be isolated	5	1	5	5
Giorgia		May not accompany the other animals	5	1	4	4
Giorgia	8. Response to approach	Look at observer	5	1	5	5
Giorgia		Head up	5	1	5	5
Giorgia		Ears forward	5	1	5	5
Giorgia		Occupied with activity (grooming, ruminating)	5	1	4	4
Giorgia		Do not look at observer	5	1	5	5
Giorgia		Ears not forward	5	1	5	5
Giorgia		Head low	5	1	5	5
Giorgia	9. Activity and locomotion	Moves normally	5	1	5	5
Giorgia		Moves less frequently	5	1	4	4
Giorgia		Moves only when stimulated*	5	1	5	5
Giorgia		Relaxed in ventral recumbency position	5	1	5	5
Giorgia		Standing still	5	1	5	5
Giorgia		Walking with no obviously abnormal gait	5	1	5	5
Giorgia		Eating or ruminating	5	1	5	5
Giorgia		Walking with restriction	5	1	5	5
Giorgia		Hunched back when moving	5	1	5	5
Giorgia		Short steps	5	1	5	5
Giorgia		Not relaxed even standing or	5	1	5	5
Giorgia		Not relaxed even laying	5	1	5	5
Giorgia		Reluctant or unable to stand up	5	1	5	5
Giorgia		Standing up with difficulty	5	1	5	5
Giorgia		Not walking	5	1	5	5
José Ricardo	1. Facial expression	Neutral look	2	5	3	2
José Ricardo		The cow is attentive	4	3	4	5
José Ricardo		The cow is focused on a task (eating, ruminating)	5	3	2	2
José Ricardo		The cow is sleeping	4	1	4	4
José Ricardo		Partially tense expression	3	4	1	1
José Ricardo		The cow is not attentive or focused on task	3	3	1	1
José Ricardo		Might have furrows above eyes and nostrils	5	3	3	2
José Ricardo		Tense expression/strained appearance	2	4	4	4
José Ricardo		The cow has a worried or strained look	4	1	2	3
José Ricardo		The cow has furrows above the eyes	5	1	5	5
José Ricardo		The cow has puckers above the nostrils	5	4	1	1
José Ricardo	2. Ear position	Both ears forward	5	1	3	2
José Ricardo		One ear forward or back and the other listening	5	1	1	1
José Ricardo		Both ears back	5	4	1	2
José Ricardo		Ears moving in different directions (not forward or back)	5	1	2	2
José Ricardo		Lambs’ ears, the pinna facing slightly down	5	1	5	5
José Ricardo	3. Appetite	Normorexia and/or rumination	5	1	5	5
José Ricardo		Hyporexia	5	2	5	5
José Ricardo		Anorexia	5	1	5	5
José Ricardo	4. Posture when standing	Arches the back	5	1	5	5
José Ricardo		Hind limbs extended caudally	4	1	2	2
José Ricardo		Top of the head below the line of spinal column (if not eating)	5	1	4	4
José Ricardo	5. Posture when lying down	Ventral recumbency with full or partial extension of one or both hind limbs	4	3	2	2
José Ricardo		Head on/close to the ground	4	1	2	2
José Ricardo		Extends the neck and body forward when in ventral recumbency	5	1	2	2
José Ricardo	6. Miscellaneous Behaviours	Kicking/foot stamping	5	1	5	5
José Ricardo		Wagging the tail abruptly and repeatedly	5	1	1	1
José Ricardo		Licking the surgical wound	5	1	3	4
José Ricardo		Attention towards the painful area	4	2	2	2
José Ricardo		Gross pain behaviour a) weight shifting	4	1	5	5
José Ricardo		Gross pain behaviour b) lifting one foot of the ground	5	1	5	5
José Ricardo		Gross pain behaviour c) tooth grinding	5	1	4	4
José Ricardo		Gross pain behaviour d) chewing	4	1	2	2
José Ricardo		Gross pain behaviour e) groaning	5	1	5	5
José Ricardo		Gross pain behaviour f) restlessness (pacing)	5	1	5	5
José Ricardo		Gross pain behaviour g) piloerection	5	3	5	5
José Ricardo	7. Interactive behaviour with the environment	Active and attentive to environmental stimuli*	4	2	5	5
José Ricardo		When near other animals, can interact with and/or accompany the group	5	1	5	5
José Ricardo		Apathetic; when near other animals might remain close to the other animals	4	3	3	3
José Ricardo		Interacts little when stimulated	3	3	2	2
José Ricardo		Apathetic; does not react to environmental stimuli	5	1	5	5
José Ricardo		May be isolated	5	1	5	5
José Ricardo		May not accompany the other animals	5	1	5	5
José Ricardo	8. Response to approach	Look at observer	5	2	2	2
José Ricardo		Head up	5	2	4	4
José Ricardo		Ears forward	5	1	4	4
José Ricardo		Occupied with activity (grooming, ruminating)	3	3	2	1
José Ricardo		Do not look at observer	3	2	2	2
José Ricardo		Ears not forward	4	1	2	2
José Ricardo		Head low	5	1	5	5
José Ricardo	9. Activity and locomotion	Moves normally	4	2	5	5
José Ricardo		Moves less frequently	3	3	3	3
José Ricardo		Moves only when stimulated*	5	1	5	5
José Ricardo		Relaxed in ventral recumbency position	3	2	2	2
José Ricardo		Standing still	5	3	2	2
José Ricardo		Walking with no obviously abnormal gait	5	1	5	5
José Ricardo		Eating or ruminating	5	1	5	5
José Ricardo		Walking with restriction	5	2	5	5
José Ricardo		Hunched back when moving	4	2	3	3
José Ricardo		Short steps	4	1	4	4
José Ricardo		Not relaxed even standing or	3	2	2	2
José Ricardo		Not relaxed even laying	2	2	2	2
José Ricardo		Reluctant or unable to stand up	5	1	5	5
José Ricardo		Standing up with difficulty	5	1	5	5
José Ricardo		Not walking	5	1	5	5
Marianne	1. Facial expression	Neutral look	3	5	3	3
Marianne		The cow is attentive	4	2	2	2
Marianne		The cow is focused on a task (eating, ruminating)	4	2	3	3
Marianne		The cow is sleeping	5	2	3	3
Marianne		Partially tense expression	3	4	5	5
Marianne		The cow is not attentive or focused on task	3	5	3	3
Marianne		Might have furrows above eyes and nostrils	4	2	4	4
Marianne		Tense expression/strained appearance	4	4	4	4
Marianne		The cow has a worried or strained look	2	4	4	4
Marianne		The cow has furrows above the eyes	4	2	3	4
Marianne		The cow has puckers above the nostrils	5	2	3	4
Marianne	2. Ear position	Both ears forward	5	1	2	4
Marianne		One ear forward or back and the other listening	5	1	4	3
Marianne		Both ears back	5	1	4	4
Marianne		Ears moving in different directions (not forward or back)	5	1	3	3
Marianne		Lambs’ ears, the pinna facing slightly down	5	3	2	4
Marianne	3. Appetite	Normorexia and/or rumination	5	1	4	5
Marianne		Hyporexia	5	3	2	4
Marianne		Anorexia	4	2	2	4
Marianne	4. Posture when standing	Arches the back	5	1	2	5
Marianne		Hind limbs extended caudally	4	1	2	3
Marianne		Top of the head below the line of spinal column (if not eating)	5	1	3	3
Marianne	5. Posture when lying down	Ventral recumbency with full or partial extension of one or both hind limbs	5	1	3	3
Marianne		Head on/close to the ground	5	1	2	5
Marianne		Extends the neck and body forward when in ventral recumbency	5	1	2	5
Marianne	6. Miscellaneous Behaviours	Kicking/foot stamping	5	1	3	5
Marianne		Wagging the tail abruptly and repeatedly	5	1	2	5
Marianne		Licking the surgical wound	5	1	2	5
Marianne		Attention towards the painful area	5	1	4	5
Marianne		Gross pain behaviour a) weight shifting	5	1	3	5
Marianne		Gross pain behaviour b) lifting one foot of the ground	5	1	3	5
Marianne		Gross pain behaviour c) tooth grinding	3	1	4	5
Marianne		Gross pain behaviour d) chewing	3	1	3	2
Marianne		Gross pain behaviour e) groaning	4	1	4	5
Marianne		Gross pain behaviour f) restlessness (pacing)	4	2	4	4
Marianne		Gross pain behaviour g) piloerection	4	2	4	3
Marianne	7. Interactive behaviour with the environment	Active and attentive to environmental stimuli*	5	2	4	4
Marianne		When near other animals, can interact with and/or accompany the group	5	2	3	4
Marianne		Apathetic; when near other animals might remain close to the other animals	5	3	4	4
Marianne		Interacts little when stimulated	3	2	4	5
Marianne		Apathetic; does not react to environmental stimuli	5	1	4	5
Marianne		May be isolated	4	3	2	3	In hospital setting, they generaly are isolated
Marianne		May not accompany the other animals	4	3	2	3
Marianne	8. Response to approach	Look at observer	5	1	2	5
Marianne		Head up	5	1	3	4
Marianne		Ears forward	5	1	4	5
Marianne		Occupied with activity (grooming, ruminating)	5	2	3	3
Marianne		Do not look at observer	5	1	4	5
Marianne		Ears not forward	5	1	3	5
Marianne		Head low	4	2	4	5
Marianne	9. Activity and locomotion	Moves normally	4	3	2	4	Highly depends on the condition and restriction imposed by the treatment
Marianne		Moves less frequently	4	3	2	4
Marianne		Moves only when stimulated*	5	1	3	4
Marianne		Relaxed in ventral recumbency position	4	3	4	5
Marianne		Standing still	5	1	3	3
Marianne		Walking with no obviously abnormal gait	5	1	2	4
Marianne		Eating or ruminating	5	1	3	4
Marianne		Walking with restriction	5	1	2	4
Marianne		Hunched back when moving	5	1	2	5
Marianne		Short steps	5	2	2	5
Marianne		Not relaxed even standing or	3	4	4	4
Marianne		Not relaxed even laying	3	4	4	4	lying not laying
Marianne		Reluctant or unable to stand up	5	1	3	5
Marianne		Standing up with difficulty	5	1	2	5
Marianne		Not walking	5	1	3	5

## Sheet: General Open Comments
ITEM	VARIABLE	Marilda General Open commentaries	André General Open commentaries	Alice General Open commentaries	Cassandra General Open commentaries	Flavia General Open commentaries	Giorgia General Open commentaries	José Ricardo General Open commentaries4	Marianne General Open commentaries
1. Facial expression	Neutral look	I believe that this behavior can generate a lot of confusion for the evaluator		Talvez descrever as características de um olhar neutro			I presume that neutral is normal, but what exactly "neutral" means?		Strict definitions will need to be formulated
	The cow is attentive			Também descreveria o olhar atento. Acho que existe uma possibilidade de confundi-lo com worried.	on environment?				In the hospital environnement attentive would be normal
	The cow is focused on a task (eating, ruminating)			Só adicionaria mais exemplos de tasks, pois aparenta ser tasks relacionadas à apetite (talvez grooming).
	The cow is sleeping	this behavior will depend on the observation time							Sleeping besing lying or actual REM sleep?
	Partially tense expression	I believe it is very dependent on the evaluator, and also with a lot of individual variation		Talvez descrever o que é a tensão parcial. Não seria o mesmo que Might have furrows above eyes and nostrils? Ou talvez partially seria furrows above eyes OR nostrils? Ou LIGHT furrows above eyes and nostrils	can also see on normal, stressed cows	O problema aqui para mim seria em animais de pelagem escura, o que pode dificultar a identificação destas linhas na expressão bem como a tensão da musculatura			Hard to say without definition, especially in unfamiliar environnement
	The cow is not attentive or focused on task	In my opinion this description is very subjective		Uma sugestão: Não seria o caso de unir "attentive" e "focused on a task" dos itens acima, assim como fez nesse? Acho que faz mais sentido e mais autoexplicativo
	Might have furrows above eyes and nostrils	I find behavior very subject to interpretation, and many races can usually show		Aparentemente alguns nelores tinham naturalmente esses sulcos mesmo sem dor,
	Tense expression/strained appearance	Despite being an important behavior, I believe it is very dependent on the evaluator, and also with a lot of individual variation
	The cow has a worried or strained look	I find behavior very subject to interpretation							Hard to say without definition, especially in unfamiliar environnement
	The cow has furrows above the eyes	I find behavior very subject to interpretation, and many races can usually show		Relevante se o bovino não apresenta no momento basal	have seen in many normal cows		this is very similar to a previous indicator
	The cow has puckers above the nostrils						as above
2. Ear position	Both ears forward								More a sign of awareness, attention or fear
	One ear forward or back and the other listening
	Both ears back	Although relevant, in my opinion it is a behavior that will change due to stress							More a sign of awareness, attention or fear
	Ears moving in different directions (not forward or back)		Usuallly it is associate with neuro problem like listeriosis or otitis	Se for fotos, poderia confundir com expressão na linha 14			not sure whether this indicator can be normal or related also to diseases other than pain
	Lambs’ ears, the pinna facing slightly down							More frequently on severe pain, and in European breeds
3. Appetite	Normorexia and/or rumination			Acho relevante, mas talvez não específico de dor.
	Hyporexia	this behavior deepens the observation time		Difícil de ter certeza que reduziu o apetite por dor e não por outros viéses, como estress por deslocamento, anestesia...	may be difficult to assess in normal cows		not easy to appreciate
	Anorexia	this behavior deepens the observation time
4. Posture when standing	Arches the back							If the pain source is in the leg
	Hind limbs extended caudally			Talvez não tão frequente, mas relevante.	could apply to whichever limb is painful (ex; fracture or wound), extended cranially if forelimb
	Top of the head below the line of spinal column (if not eating)
5. Posture when lying down	Ventral recumbency with full or partial extension of one or both hind limbs		Both limbs extended is related to musculoskeletal damage		have seen in normal cows
	Head on/close to the ground		2		however, the younger heifers tend to do this more often normally than older cows
	Extends the neck and body forward when in ventral recumbency
6. Miscellaneous Behaviours	Kicking/foot stamping		I would have put a 5 if I could!
	Wagging the tail abruptly and repeatedly			Só é dificil diferenciar quando há muitas moscas (verão tropical, por exemplo), pois neste caso o abanar da cauda pode ser abrupto e repetido também.				Flies in the environment can be stimuli this behavior and take difficult to interpret	Depends on the flies situation
	Licking the surgical wound		extremely rare in cattle	Eles não também não lamberiam para evitar ou limpar do pouso das moscas? Só pensei que poderia ser um viés dependendo do clima em que a escala está sendo aplicada Talvez discutir isso.
	Attention towards the painful area					Acredito que o animal possa olhar para a região por outro motivo, não necessariamente dor
	Gross pain behaviour a) weight shifting			Existe a diferenciação de comportamentos de dor geral e específica em bovinos como existe para cavalos? (ASHLEY et al., 2005) Teoricamente este seria um comportamento mais relevante para dor ortopédica. Neste caso, não prejudica a estatística para identificar a intensidade da dor para os tecidos moles, já que este comportamento não aconteceria? Estou só elocubrando aqui...
	Gross pain behaviour b) lifting one foot of the ground			Mesmo comentário da linha 31.
	Gross pain behaviour c) tooth grinding							Some animals with intense pain did not do, the presence is many variable
	Gross pain behaviour d) chewing			Relevante se descrever o que significa: mastigar sem estar comendo? Ou a forma como se mastiga? Apenas Chewing não é um comportamento implícito para dor	sometimes difficult to discern from ruminating, really have to pay attention to movement of food bolus in esophagus	Para mim não ficou muito claro o que seria este comportamento, comparado ao comportamento acima
	Gross pain behaviour e) groaning
	Gross pain behaviour f) restlessness (pacing)		Rare in cattle					More important for abdominal pain
	Gross pain behaviour g) piloerection	I believe it is difficult to visualize	Rare in cattle				not sure whether this indicator can be related also to diseases other than pain
7. Interactive behaviour with the environment	Active and attentive to environmental stimuli*			Talvez uma pequena parcela dos bovinos seria difícil de diferenciar os "ativo aos estímulos" porque não são acostumados ao manejo dos "não ativos aos estímulos" pois estão acostumados ao manejo e/ou não consideram seu estímulo como uma ameaça?
	When near other animals, can interact with and/or accompany the group				difficult to assess in individual housing in hospital				They are generally kept isolated in the hospital
	Apathetic; when near other animals might remain close to the other animals
	Interacts little when stimulated			O que é pouco? Se moveu pouco? Se interessou pouco?	some used to constant human interaction that may not consistently interact				Hard to say without definition
	Apathetic; does not react to environmental stimuli
	May be isolated			Isolado e não acompanhar os outros animais não seria redundante? Poder estar isolado significa que ele pode não estar isolado? Isso não seria atribuir escores para ambas as situações?
	May not accompany the other animals				difficult to assess in individual housing in hospital
8. Response to approach	Look at observer
	Head up
	Ears forward
	Occupied with activity (grooming, ruminating)			Daria mais exemplos, pois parece um item relacionado apenas à apetite
	Do not look at observer
	Ears not forward
	Head low
9. Activity and locomotion	Moves normally			descreveria normalmente
	Moves less frequently	need a previous parameters		menos frequentemente e apenas quando estimulado não podem ser sinônimos? Exemplo: se eu considero que o animal está relutante para se mover, pode ser pelos dois motivos (linha 53 e 54). Talvez descrever a diferença entre um e outro?	difficult to assess in hospital setting		not sure whether this indicator can be related also to reasons other than pain		Highly depends on the space provided and cow experience of such housing
	Moves only when stimulated*				may be seen in normal cows
	Relaxed in ventral recumbency position
	Standing still	It is a little specific behavior
	Walking with no obviously abnormal gait	I didn't understand the difference in Furniture normally			may be difficult to assess in hospital housing
	Eating or ruminating
	Walking with restriction						what exacrtely "restrictions" means?		Assuming without hoobles
	Hunched back when moving
	Short steps	cause confusion with "walking with restriction"		Dependendo da raça, short steps é comum, como os angus. Inclusive, eles arrastam as pinças no chão, parece que estão com preguiça de levantar o membro (mesmo no basal)					Assuming without hoobles
	Not relaxed even standing or			Em estado de atenção ou touros agressivos, esse comportamento não seria relevante para dor					Hard to say without definition, especially in unfamiliar environnement
	Not relaxed even laying								Hard to say without definition, especially in unfamiliar environnement
	Reluctant or unable to stand up				in fractures, sometimes takes extra time to become accustomed to cast
	Standing up with difficulty			Tentativas frustradas de se levantar seria um exemplo? Talvez adicionar à descrição.	in fractures, sometimes takes extra time to become accustomed to cast
	Not walking						this indicator could be coupled with "Standing still"?		Highly depends on the space provided and the type of health problem

## Sheet: Specific Open Comments
ITEM	VARIABLE	Marilda Specific Open commentaries	André Specific Open commentaries	Alice Specific Open commentaries	Cassandra Specific Open commentaries	Flavia Specific Open commentaries	Giorgia Specific Open commentaries	José Ricardo Specific Open commentaries	Marianne Specific Open Commentaries
1. Facial expression	Neutral look
	The cow is attentive			atento e preocupado talvez sejam dificeis de diferenciar
	The cow is focused on a task (eating, ruminating)
	The cow is sleeping
	Partially tense expression			o que é parcial? É leve? Ou é presente em um lugar e ausente em outro? Por isso não considero de fácil compreensão e considero ambíguo
	The cow is not attentive or focused on task
	Might have furrows above eyes and nostrils	difficult to visualize	Never seen that	pode ter? Então pode não ter? Ou são leves rugas? Por isso não considero de fácil compreensão e considero ambíguo
	Tense expression/strained appearance	what's the difference "partial tense expression"?		expressão tensa: avaluação de músculos faciais e rugas? Nao fica tão compreensível ao que olhar com precisão
	The cow has a worried or strained look	I find it very interpretive	Not enough expression on a cow's face	talvez difícil para avaliadores inexperientes
	The cow has furrows above the eyes		Never seen that		have seen this as normal in cattle
	The cow has puckers above the nostrils		Never seen that		same as furrow?
2. Ear position	Both ears forward
	One ear forward or back and the other listening		Rare in cattle
	Both ears back		rare in cattle
	Ears moving in different directions (not forward or back)		possible if neuro problem
	Lambs’ ears, the pinna facing slightly down
3. Appetite	Normorexia and/or rumination
	Hyporexia	I find it difficult to classify what hypoxia is when we observe the animal for short periods. In my opinion it would be a valid behavior if observed for a long period
	Anorexia	same as the previous item
4. Posture when standing	Arches the back				some may arch back when first stand up to stretch then return to normal position
	Hind limbs extended caudally
	Top of the head below the line of spinal column (if not eating)				searching for feed without actually eating may be confusing
5. Posture when lying down	Ventral recumbency with full or partial extension of one or both hind limbs		related to musculoskeletal injury		younger animals in the study range sometimes lay like this normally
	Head on/close to the ground				in tie stall some cows keep head a little lower
	Extends the neck and body forward when in ventral recumbency
6. Miscellaneous Behaviours	Kicking/foot stamping				kicking at flies can be confused with mild pain
	Wagging the tail abruptly and repeatedly	in places where there are insects can confuse			wagging tail at flies can be confused with mild pain
	Licking the surgical wound		rare in cattle.		helpful to know where surgical wound is to know if licking wound or an itchy place
	Attention towards the painful area
	Gross pain behaviour a) weight shifting
	Gross pain behaviour b) lifting one foot of the ground
	Gross pain behaviour c) tooth grinding	it may be difficult to assess whether for remote or video observation
	Gross pain behaviour d) chewing			Como eu havia comentado, acho que é um problema de descritor, pois mastigar por si só não é uma alteração comportamental	have to be able to distinguish from ruminating
	Gross pain behaviour e) groaning
	Gross pain behaviour f) restlessness (pacing)				may be difficult to assess in bovine with appendicular skeleton pain
	Gross pain behaviour g) piloerection	it may be difficult to assess whether for remote or video observation			I have yet to see in an animal, so hard for me to comment on it		not sure whether this indicator can be normal or related also to diseases other than pain
7. Interactive behaviour with the environment	Active and attentive to environmental stimuli*
	When near other animals, can interact with and/or accompany the group				difficult to assess in hospital setting
	Apathetic; when near other animals might remain close to the other animals				difficult to assess in hospital setting
	Interacts little when stimulated
	Apathetic; does not react to environmental stimuli		It's a cow!	Excluindo-se a possibilidade de sedação, considerei 5 para estados pré e pós operatórios
	May be isolated			Poder estar isolado significa que ele pode não estar isolado? Então como diferencia? Não seria: está isolado? Ou o "May be" foi adicionado por ser uma opção dentro do item? Por isso não considerei fácil de compreender e ambíguo. Não sei se me fiz compreender	difficult to assess in hospital setting				In hospital setting, they generaly are isolated
	May not accompany the other animals			Mesmo comentário da linha 44	difficult to assess in hospital setting
8. Response to approach	Look at observer				sometimes animal won't normally pay attention to observer, esp if focused on task or use to human interaction
	Head up			*acima da linha da coluna?
	Ears forward	I am concerned with the ear positions because I do not know how the evaluation will be. static moments can cause confusion
	Occupied with activity (grooming, ruminating)
	Do not look at observer				sometimes animal won't normally pay attention to observer, esp if focused on task or use to human interaction
	Ears not forward	I am concerned with the ear positions because I do not know how the evaluation will be. static moments can cause confusion
	Head low
9. Activity and locomotion	Moves normally				sometimes difficult to assess in hospital setting				Highly depends on the condition and restriction imposed by the treatment
	Moves less frequently	same hyporexia			sometimes difficult to assess in hospital setting
	Moves only when stimulated*				sometimes difficult to assess in hospital setting
	Relaxed in ventral recumbency position
	Standing still				sometimes difficult to assess in hospital setting
	Walking with no obviously abnormal gait				sometimes difficult to assess in hospital setting
	Eating or ruminating
	Walking with restriction
	Hunched back when moving	I think I would need to better describe this behavior
	Short steps	for evaluators with little experience can be more difficult			sometimes difficult to assess in hospital setting
	Not relaxed even standing or	dependent on the observer			sometimes difficult to assess in hospital setting
	Not relaxed even laying	dependent on the observer			sometimes difficult to assess in hospital setting				lying not laying
	Reluctant or unable to stand up		I have a problem with the standing up criteria since the most common cause is hypocalcemia. I don't know how to interpret it regarding to emotion and welfare		sometimes difficult to assess in hospital setting and can be dependent on stubborness of animal
	Standing up with difficulty
	Not walking	the animal can be still and relaxed, for me it is difficult to understand how to evaluate	It's a cow!	Não anda porque está em pé parado? Deitado?	sometimes difficult to assess in hospital setting

## Sheet: Results Normal or Pain behav
VARIABLE	Normal behaviour	Pain behaviour
Neutral look	x
The cow is attentive	x
The cow is focused on a task (eating, ruminating)	x						Row Labels	Count of Normal behaviour	Count of Pain behaviour
The cow is sleeping	x						Active and attentive to environmental stimuli*	8
Partially tense expression		x					Anorexia		8
The cow is not attentive or focused on task	x	x					Apathetic; does not react to environmental stimuli		8
Might have furrows above eyes and nostrils		x					Apathetic; when near other animals might remain close to the other animals	2	6
Tense expression/strained appearance		x					Arches the back		8
The cow has a worried or strained look		x					Attention towards the painful area		8
The cow has furrows above the eyes		x					Both ears back	2	6
The cow has puckers above the nostrils		x					Both ears forward	8
Both ears forward	x						Do not look at observer	1	7
One ear forward or back and the other listening	x						Ears forward	8
Both ears back		x					Ears moving in different directions (not forward or back)	4	5
Ears moving in different directions (not forward or back)		x					Ears not forward	1	7
Lambs’ ears, the pinna facing slightly down		x					Eating or ruminating	8	1
Normorexia and/or rumination	x						Extends the neck and body forward when in ventral recumbency		8
Hyporexia		x					Gross pain behaviour a) weight shifting		8
Anorexia		x					Gross pain behaviour b) lifting one foot of the ground		8
Arches the back		x					Gross pain behaviour c) tooth grinding		8
Hind limbs extended caudally		x					Gross pain behaviour d) chewing	2	7
Top of the head below the line of spinal column (if not eating)		x					Gross pain behaviour e) groaning		8
Ventral recumbency with full or partial extension of one or both hind limbs		x					Gross pain behaviour f) restlessness (pacing)	1	8
Head on/close to the ground		x					Gross pain behaviour g) piloerection		7
Extends the neck and body forward when in ventral recumbency		x					Head low		8
Kicking/foot stamping		x					Head on/close to the ground	2	7
Wagging the tail abruptly and repeatedly		x					Head up	8
Licking the surgical wound		x					Hind limbs extended caudally		8
Attention towards the painful area		x					Hunched back when moving		8
Gross pain behaviour a) weight shifting		x					Hyporexia		7
Gross pain behaviour b) lifting one foot of the ground		x					Interacts little when stimulated		8
Gross pain behaviour c) tooth grinding		x					Kicking/foot stamping		8
Gross pain behaviour d) chewing		x					Lambs’ ears, the pinna facing slightly down		7
Gross pain behaviour e) groaning		x					Licking the surgical wound		7
Gross pain behaviour f) restlessness (pacing)		x					Look at observer	8
Gross pain behaviour g) piloerection		x					May be isolated		8
Active and attentive to environmental stimuli*	x						May not accompany the other animals		8
When near other animals, can interact with and/or accompany the group		x					Might have furrows above eyes and nostrils		7
Apathetic; when near other animals might remain close to the other animals		x					Moves less frequently	1	8
Interacts little when stimulated		x					Moves normally	8
Apathetic; does not react to environmental stimuli		x					Moves only when stimulated*		8
May be isolated		x					Neutral look	7	1
May not accompany the other animals		x					Normorexia and/or rumination	8
Look at observer	x						Not relaxed even laying		8
Head up	x						Not relaxed even standing or		8
Ears forward	x						Not walking		8
Occupied with activity (grooming, ruminating)	x						Occupied with activity (grooming, ruminating)	8
Do not look at observer		x					One ear forward or back and the other listening	7
Ears not forward		x					Partially tense expression	2	8
Head low		x					Relaxed in ventral recumbency position	8
Moves normally	x						Reluctant or unable to stand up		8
Moves less frequently		x					Short steps		8
Moves only when stimulated*		x					Standing still	4	7
Relaxed in ventral recumbency position	x						Standing up with difficulty		8
Standing still	x	x					Tense expression/strained appearance		8
Walking with no obviously abnormal gait	x						The cow has a worried or strained look	1	8
Eating or ruminating	x						The cow has furrows above the eyes	1	7
Walking with restriction		x					The cow has puckers above the nostrils		6
Hunched back when moving		x					The cow is attentive	8
Short steps		x					The cow is focused on a task (eating, ruminating)	8
Not relaxed even standing or		x					The cow is not attentive or focused on task	3	7
Not relaxed even laying		x					The cow is sleeping	8
Reluctant or unable to stand up		x					Top of the head below the line of spinal column (if not eating)		8
Standing up with difficulty		x					Ventral recumbency with full or partial extension of one or both hind limbs	3	5
Not walking		x					Wagging the tail abruptly and repeatedly		8
Neutral look	X						Walking with no obviously abnormal gait	7	2
The cow is attentive	X						Walking with restriction		8
The cow is focused on a task (eating, ruminating)	X						When near other animals, can interact with and/or accompany the group	7	1
The cow is sleeping	X						Grand Total	162	365
Partially tense expression	X	X
The cow is not attentive or focused on task	X	X
Might have furrows above eyes and nostrils
Tense expression/strained appearance		x
The cow has a worried or strained look	X	X
The cow has furrows above the eyes
The cow has puckers above the nostrils
Both ears forward	X
One ear forward or back and the other listening
Both ears back	X
Ears moving in different directions (not forward or back)	x
Lambs’ ears, the pinna facing slightly down
Normorexia and/or rumination	X
Hyporexia		X
Anorexia		X
Arches the back		X
Hind limbs extended caudally		X
Top of the head below the line of spinal column (if not eating)		X
Ventral recumbency with full or partial extension of one or both hind limbs	X
Head on/close to the ground	X	X
Extends the neck and body forward when in ventral recumbency		X
Kicking/foot stamping		X
Wagging the tail abruptly and repeatedly		X
Licking the surgical wound
Attention towards the painful area		X
Gross pain behaviour a) weight shifting		X
Gross pain behaviour b) lifting one foot of the ground		X
Gross pain behaviour c) tooth grinding		X
Gross pain behaviour d) chewing	X
Gross pain behaviour e) groaning		X
Gross pain behaviour f) restlessness (pacing)	X	X
Gross pain behaviour g) piloerection
Active and attentive to environmental stimuli*	X
When near other animals, can interact with and/or accompany the group	X
Apathetic; when near other animals might remain close to the other animals		X
Interacts little when stimulated		X
Apathetic; does not react to environmental stimuli		X
May be isolated		X
May not accompany the other animals		X
Look at observer	X
Head up	X
Ears forward	X
Occupied with activity (grooming, ruminating)	X
Do not look at observer	X
Ears not forward		X
Head low		X
Moves normally	X
Moves less frequently		X
Moves only when stimulated*		X
Relaxed in ventral recumbency position	X
Standing still	X	X
Walking with no obviously abnormal gait	X	X
Eating or ruminating	X	X
Walking with restriction		X
Hunched back when moving		X
Short steps		X
Not relaxed even standing or		X
Not relaxed even laying		X
Reluctant or unable to stand up		X
Standing up with difficulty		X
Not walking		X
Neutral look	X
The cow is attentive	X
The cow is focused on a task (eating, ruminating)	X
The cow is sleeping	X
Partially tense expression		X
The cow is not attentive or focused on task		X
Might have furrows above eyes and nostrils		X
Tense expression/strained appearance		X
The cow has a worried or strained look		X
The cow has furrows above the eyes		X
The cow has puckers above the nostrils		X
Both ears forward	X
One ear forward or back and the other listening	X
Both ears back		X
Ears moving in different directions (not forward or back)		X
Lambs’ ears, the pinna facing slightly down		X
Normorexia and/or rumination	X
Hyporexia		X
Anorexia		X
Arches the back		X
Hind limbs extended caudally		X
Top of the head below the line of spinal column (if not eating)		X
Ventral recumbency with full or partial extension of one or both hind limbs		X
Head on/close to the ground		X
Extends the neck and body forward when in ventral recumbency		X
Kicking/foot stamping		X
Wagging the tail abruptly and repeatedly		X
Licking the surgical wound		X
Attention towards the painful area		X
Gross pain behaviour a) weight shifting		X
Gross pain behaviour b) lifting one foot of the ground		X
Gross pain behaviour c) tooth grinding		X
Gross pain behaviour d) chewing		X
Gross pain behaviour e) groaning		X
Gross pain behaviour f) restlessness (pacing)		X
Gross pain behaviour g) piloerection		X
Active and attentive to environmental stimuli*	X
When near other animals, can interact with and/or accompany the group	X
Apathetic; when near other animals might remain close to the other animals		X
Interacts little when stimulated		X
Apathetic; does not react to environmental stimuli		X
May be isolated		X
May not accompany the other animals		X
Look at observer	X
Head up	X
Ears forward	X
Occupied with activity (grooming, ruminating)	X
Do not look at observer		X
Ears not forward		X
Head low		X
Moves normally	X
Moves less frequently		X
Moves only when stimulated*		X
Relaxed in ventral recumbency position	X
Standing still		X
Walking with no obviously abnormal gait	X
Eating or ruminating	X
Walking with restriction		X
Hunched back when moving		X
Short steps		X
Not relaxed even standing or		X
Not relaxed even laying		X
Reluctant or unable to stand up		X
Standing up with difficulty		X
Not walking		X
Neutral look	x
The cow is attentive	x
The cow is focused on a task (eating, ruminating)	x
The cow is sleeping	x
Partially tense expression		x
The cow is not attentive or focused on task		x
Might have furrows above eyes and nostrils		x
Tense expression/strained appearance		x
The cow has a worried or strained look		x
The cow has furrows above the eyes	x	x
The cow has puckers above the nostrils		x
Both ears forward	x
One ear forward or back and the other listening	x
Both ears back		x
Ears moving in different directions (not forward or back)		x
Lambs’ ears, the pinna facing slightly down		x
Normorexia and/or rumination	x
Hyporexia		x
Anorexia		x
Arches the back		x
Hind limbs extended caudally		x
Top of the head below the line of spinal column (if not eating)		x
Ventral recumbency with full or partial extension of one or both hind limbs		x
Head on/close to the ground		x
Extends the neck and body forward when in ventral recumbency		x
Kicking/foot stamping		x
Wagging the tail abruptly and repeatedly		x
Licking the surgical wound		x
Attention towards the painful area		x
Gross pain behaviour a) weight shifting		x
Gross pain behaviour b) lifting one foot of the ground		x
Gross pain behaviour c) tooth grinding		x
Gross pain behaviour d) chewing		x
Gross pain behaviour e) groaning		x
Gross pain behaviour f) restlessness (pacing)		x
Gross pain behaviour g) piloerection		x
Active and attentive to environmental stimuli*	x
When near other animals, can interact with and/or accompany the group	x
Apathetic; when near other animals might remain close to the other animals		x
Interacts little when stimulated		x
Apathetic; does not react to environmental stimuli		x
May be isolated		x
May not accompany the other animals		x
Look at observer	x
Head up	x
Ears forward	x
Occupied with activity (grooming, ruminating)	x
Do not look at observer		x
Ears not forward		x
Head low		x
Moves normally	x
Moves less frequently		x
Moves only when stimulated*		x
Relaxed in ventral recumbency position	x
Standing still		x
Walking with no obviously abnormal gait	x
Eating or ruminating	x
Walking with restriction		x
Hunched back when moving		x
Short steps		x
Not relaxed even standing or		x
Not relaxed even laying		x
Reluctant or unable to stand up		x
Standing up with difficulty		x
Not walking		x
Neutral look	x
The cow is attentive	x
The cow is focused on a task (eating, ruminating)	x
The cow is sleeping	x
Partially tense expression		x
The cow is not attentive or focused on task		x
Might have furrows above eyes and nostrils		x
Tense expression/strained appearance		x
The cow has a worried or strained look		x
The cow has furrows above the eyes		x
The cow has puckers above the nostrils
Both ears forward	x
One ear forward or back and the other listening	x
Both ears back		x
Ears moving in different directions (not forward or back)	x
Lambs’ ears, the pinna facing slightly down		x
Normorexia and/or rumination	x
Hyporexia
Anorexia		x
Arches the back		x
Hind limbs extended caudally		x
Top of the head below the line of spinal column (if not eating)		x
Ventral recumbency with full or partial extension of one or both hind limbs		x
Head on/close to the ground		x
Extends the neck and body forward when in ventral recumbency		x
Kicking/foot stamping		x
Wagging the tail abruptly and repeatedly		x
Licking the surgical wound		x
Attention towards the painful area		x
Gross pain behaviour a) weight shifting		x
Gross pain behaviour b) lifting one foot of the ground		x
Gross pain behaviour c) tooth grinding		x
Gross pain behaviour d) chewing		x
Gross pain behaviour e) groaning		x
Gross pain behaviour f) restlessness (pacing)		x
Gross pain behaviour g) piloerection		x
Active and attentive to environmental stimuli*	x
When near other animals, can interact with and/or accompany the group	x
Apathetic; when near other animals might remain close to the other animals		x
Interacts little when stimulated		x
Apathetic; does not react to environmental stimuli		x
May be isolated		x
May not accompany the other animals		x
Look at observer	x
Head up	x
Ears forward	x
Occupied with activity (grooming, ruminating)	x
Do not look at observer		x
Ears not forward		x
Head low		x
Moves normally	x
Moves less frequently		x
Moves only when stimulated*		x
Relaxed in ventral recumbency position	x
Standing still	x
Walking with no obviously abnormal gait	x
Eating or ruminating	x
Walking with restriction		x
Hunched back when moving		x
Short steps		x
Not relaxed even standing or		x
Not relaxed even laying		x
Reluctant or unable to stand up		x
Standing up with difficulty		x
Not walking		x
Neutral look	x
The cow is attentive	x
The cow is focused on a task (eating, ruminating)	x
The cow is sleeping	x
Partially tense expression		x
The cow is not attentive or focused on task		x
Might have furrows above eyes and nostrils		x
Tense expression/strained appearance		x
The cow has a worried or strained look		x
The cow has furrows above the eyes		x
The cow has puckers above the nostrils		x
Both ears forward	x
One ear forward or back and the other listening	x
Both ears back		x
Ears moving in different directions (not forward or back)	?	?
Lambs’ ears, the pinna facing slightly down		x
Normorexia and/or rumination	x
Hyporexia		x
Anorexia		x
Arches the back		x
Hind limbs extended caudally		x
Top of the head below the line of spinal column (if not eating)		x
Ventral recumbency with full or partial extension of one or both hind limbs		x
Head on/close to the ground		x
Extends the neck and body forward when in ventral recumbency		x
Kicking/foot stamping		x
Wagging the tail abruptly and repeatedly		x
Licking the surgical wound		x
Attention towards the painful area		x
Gross pain behaviour a) weight shifting		x
Gross pain behaviour b) lifting one foot of the ground		x
Gross pain behaviour c) tooth grinding		x
Gross pain behaviour d) chewing		x
Gross pain behaviour e) groaning		x
Gross pain behaviour f) restlessness (pacing)		x
Gross pain behaviour g) piloerection		?
Active and attentive to environmental stimuli*	x
When near other animals, can interact with and/or accompany the group	x
Apathetic; when near other animals might remain close to the other animals		x
Interacts little when stimulated		x
Apathetic; does not react to environmental stimuli		x
May be isolated		x
May not accompany the other animals		x
Look at observer	x
Head up	x
Ears forward	x
Occupied with activity (grooming, ruminating)	x
Do not look at observer		x
Ears not forward		x
Head low		x
Moves normally	x
Moves less frequently		?
Moves only when stimulated*		x
Relaxed in ventral recumbency position	x
Standing still		x
Walking with no obviously abnormal gait	x
Eating or ruminating	x
Walking with restriction		x
Hunched back when moving		x
Short steps		x
Not relaxed even standing or		x
Not relaxed even laying		x
Reluctant or unable to stand up		x
Standing up with difficulty		x
Not walking		x
Neutral look		X
The cow is attentive	X
The cow is focused on a task (eating, ruminating)	X
The cow is sleeping	X
Partially tense expression		X
The cow is not attentive or focused on task		X
Might have furrows above eyes and nostrils		X
Tense expression/strained appearance		X
The cow has a worried or strained look		X
The cow has furrows above the eyes		X
The cow has puckers above the nostrils		X
Both ears forward	X
One ear forward or back and the other listening	X
Both ears back		X
Ears moving in different directions (not forward or back)	X
Lambs’ ears, the pinna facing slightly down		X
Normorexia and/or rumination	X
Hyporexia		X
Anorexia		X
Arches the back		X
Hind limbs extended caudally		X
Top of the head below the line of spinal column (if not eating)		X
Ventral recumbency with full or partial extension of one or both hind limbs	X
Head on/close to the ground		X
Extends the neck and body forward when in ventral recumbency		X
Kicking/foot stamping		X
Wagging the tail abruptly and repeatedly		X
Licking the surgical wound		X
Attention towards the painful area		X
Gross pain behaviour a) weight shifting		X
Gross pain behaviour b) lifting one foot of the ground		X
Gross pain behaviour c) tooth grinding		X
Gross pain behaviour d) chewing		X
Gross pain behaviour e) groaning		X
Gross pain behaviour f) restlessness (pacing)		X
Gross pain behaviour g) piloerection		X
Active and attentive to environmental stimuli*	X
When near other animals, can interact with and/or accompany the group	X
Apathetic; when near other animals might remain close to the other animals	X
Interacts little when stimulated		X
Apathetic; does not react to environmental stimuli		X
May be isolated		X
May not accompany the other animals		X
Look at observer	X
Head up	X
Ears forward	X
Occupied with activity (grooming, ruminating)	X
Do not look at observer		X
Ears not forward		X
Head low		X
Moves normally	X
Moves less frequently		X
Moves only when stimulated*		X
Relaxed in ventral recumbency position	X
Standing still		X
Walking with no obviously abnormal gait		X
Eating or ruminating	X
Walking with restriction		X
Hunched back when moving		X
Short steps		X
Not relaxed even standing or		X
Not relaxed even laying		X
Reluctant or unable to stand up		X
Standing up with difficulty		X
Not walking		X
Neutral look	X
The cow is attentive	X
The cow is focused on a task (eating, ruminating)	X
The cow is sleeping	X
Partially tense expression	X	X
The cow is not attentive or focused on task	X
Might have furrows above eyes and nostrils		X
Tense expression/strained appearance		X
The cow has a worried or strained look		X
The cow has furrows above the eyes		X
The cow has puckers above the nostrils		X
Both ears forward	X
One ear forward or back and the other listening	X
Both ears back	X
Ears moving in different directions (not forward or back)		X
Lambs’ ears, the pinna facing slightly down		X
Normorexia and/or rumination	X
Hyporexia		X
Anorexia		X
Arches the back		X
Hind limbs extended caudally		X
Top of the head below the line of spinal column (if not eating)		X
Ventral recumbency with full or partial extension of one or both hind limbs	X
Head on/close to the ground	X
Extends the neck and body forward when in ventral recumbency		X
Kicking/foot stamping		X
Wagging the tail abruptly and repeatedly		X
Licking the surgical wound		X
Attention towards the painful area		X
Gross pain behaviour a) weight shifting		X
Gross pain behaviour b) lifting one foot of the ground		X
Gross pain behaviour c) tooth grinding		X
Gross pain behaviour d) chewing	X	X
Gross pain behaviour e) groaning		X
Gross pain behaviour f) restlessness (pacing)		X
Gross pain behaviour g) piloerection		X
Active and attentive to environmental stimuli*	X
When near other animals, can interact with and/or accompany the group	X
Apathetic; when near other animals might remain close to the other animals	X
Interacts little when stimulated		X
Apathetic; does not react to environmental stimuli		X
May be isolated		X
May not accompany the other animals		X
Look at observer	X
Head up	X
Ears forward	X
Occupied with activity (grooming, ruminating)	X
Do not look at observer		X
Ears not forward	X
Head low		X
Moves normally	X
Moves less frequently	X	X
Moves only when stimulated*		X
Relaxed in ventral recumbency position	X
Standing still	X	X
Walking with no obviously abnormal gait	X
Eating or ruminating	X
Walking with restriction		X
Hunched back when moving		X
Short steps		X
Not relaxed even standing or		X
Not relaxed even laying		X
Reluctant or unable to stand up		X
Standing up with difficulty		X
Not walking		X

## Sheet: Resullts General
ITEM	VARIABLE	Normal behaviour	Pain behaviour	Your score
1. Facial expression	Neutral look	x		2		*Please tick with X if you consider the variable normal or pain behaviour
	The cow is attentive	x		3
	The cow is focused on a task (eating, ruminating)	x		3		Use these four scores to assess each term
	The cow is sleeping	x		2		4= Highly Relevant
	Partially tense expression		x	2		3=Quite Relevant or Highly Relevant But Needs Rewording
	The cow is not attentive or focused on task	x	x	1		2=Somewhat Relevant
	Might have furrows above eyes and nostrils		x	2		1=Not Relevant
	Tense expression/strained appearance		x	3
	The cow has a worried or strained look		x	3
	The cow has furrows above the eyes		x	2				Row Labels	Average of Your score
	The cow has puckers above the nostrils		x	3				1. Facial expression	2.625
2. Ear position	Both ears forward	x		4				2. Ear position	3.625
	One ear forward or back and the other listening	x		4				3. Appetite	3.85714
	Both ears back		x	4				4. Posture when standing	4
	Ears moving in different directions (not forward or back)		x	2				5. Posture when lying down	2.75
	Lambs’ ears, the pinna facing slightly down		x	3				6. Miscellaneous Behaviours	3.75
3. Appetite	Normorexia and/or rumination	x		4				7. Interactive behaviour with the environment	3.625
	Hyporexia		x	4				8. Response to approach	3.25
	Anorexia		x	4				9. Activity and locomotion	3.5
4. Posture when standing	Arches the back		x	4				(blank)	3.29663
	Hind limbs extended caudally		x	4				Grand Total	3.31589
	Top of the head below the line of spinal column (if not eating)		x	4
5. Posture when lying down	Ventral recumbency with full or partial extension of one or both hind limbs		x	4
	Head on/close to the ground		x	4
	Extends the neck and body forward when in ventral recumbency		x	4						Row Labels	Average of Your score	Sum of Your score
6. Miscellaneous Behaviours	Kicking/foot stamping		x	4						Active and attentive to environmental stimuli*	3.625	29
	Wagging the tail abruptly and repeatedly		x	4						Anorexia	3.875	31
	Licking the surgical wound		x	4						Apathetic; does not react to environmental stimuli	3.75	30
	Attention towards the painful area		x	4						Apathetic; when near other animals might remain close to the other animals	3	24
	Gross pain behaviour a) weight shifting		x	4						Arches the back	4	32
	Gross pain behaviour b) lifting one foot of the ground		x	4						Attention towards the painful area	3.125	25
	Gross pain behaviour c) tooth grinding		x	4						Both ears back	3	24
	Gross pain behaviour d) chewing		x	4						Both ears forward	3.625	29
	Gross pain behaviour e) groaning		x	4						Do not look at observer	3.375	27
	Gross pain behaviour f) restlessness (pacing)		x	4						Ears forward	3.375	27
	Gross pain behaviour g) piloerection		x	3						Ears moving in different directions (not forward or back)	2.14286	15
7. Interactive behaviour with the environment	Active and attentive to environmental stimuli*	x		4						Ears not forward	3.25	26
	When near other animals, can interact with and/or accompany the group		x	3						Eating or ruminating	3.625	29
	Apathetic; when near other animals might remain close to the other animals		x	4						Extends the neck and body forward when in ventral recumbency	3.25	26
	Interacts little when stimulated		x	4						Gross pain behaviour a) weight shifting	3.875	31
	Apathetic; does not react to environmental stimuli		x	4						Gross pain behaviour b) lifting one foot of the ground	3.875	31
	May be isolated		x	4						Gross pain behaviour c) tooth grinding	3.5	28
	May not accompany the other animals		x	4						Gross pain behaviour d) chewing	3	24
8. Response to approach	Look at observer	x		4						Gross pain behaviour e) groaning	4	32
	Head up	x		3						Gross pain behaviour f) restlessness (pacing)	3.375	27
	Ears forward	x		3						Gross pain behaviour g) piloerection	3	24
	Occupied with activity (grooming, ruminating)	x		4						Head low	3.625	29
	Do not look at observer		x	4						Head on/close to the ground	3.125	25
	Ears not forward		x	4						Head up	3.5	28
	Head low		x	4						Hind limbs extended caudally	3.375	27
9. Activity and locomotion	Moves normally	x		4						Hunched back when moving	3.5	28
	Moves less frequently		x	4						Hyporexia	3.125	25
	Moves only when stimulated*		x	4						Interacts little when stimulated	2.875	23
	Relaxed in ventral recumbency position	x		4						Kicking/foot stamping	3.75	30
	Standing still	x	x	1						Lambs’ ears, the pinna facing slightly down	3.57143	25
	Walking with no obviously abnormal gait	x		1						Licking the surgical wound	3.42857	24
	Eating or ruminating	x		4						Look at observer	3.25	26
	Walking with restriction		x	4						May be isolated	3.5	28
	Hunched back when moving		x	3						May not accompany the other animals	3.375	27
	Short steps		x	4						Might have furrows above eyes and nostrils	2.625	21
	Not relaxed even standing or		x	3						Moves less frequently	3.125	25
	Not relaxed even laying		x	4						Moves normally	3.5	28
	Reluctant or unable to stand up		x	4						Moves only when stimulated*	3.875	31
	Standing up with difficulty		x	4						Neutral look	2.625	21
	Not walking		x	4						Normorexia and/or rumination	3.85714	27
1. Facial expression	Neutral look	X		3						Not relaxed even laying	3.375	27
	The cow is attentive	X		4						Not relaxed even standing or	2.875	23
	The cow is focused on a task (eating, ruminating)	X		4						Not walking	3.375	27
	The cow is sleeping	X		3						Occupied with activity (grooming, ruminating)	3.5	28
	Partially tense expression	X	X	2						One ear forward or back and the other listening	2.625	21
	The cow is not attentive or focused on task	X	X	2						Partially tense expression	2.625	21
	Might have furrows above eyes and nostrils			1						Relaxed in ventral recumbency position	3	24
	Tense expression/strained appearance		x	4						Reluctant or unable to stand up	3.625	29
	The cow has a worried or strained look	X	X	3						Short steps	3.25	26
	The cow has furrows above the eyes			1						Standing still	2.875	23
	The cow has puckers above the nostrils			1						Standing up with difficulty	3.5	28
2. Ear position	Both ears forward	X		4						Tense expression/strained appearance	3.75	30
	One ear forward or back and the other listening			1						The cow has a worried or strained look	3.5	28
	Both ears back	X		1						The cow has furrows above the eyes	3	24
	Ears moving in different directions (not forward or back)	x		.						The cow has puckers above the nostrils	2.875	23
	Lambs’ ears, the pinna facing slightly down			.						The cow is attentive	3.25	26
3. Appetite	Normorexia and/or rumination	X		.						The cow is focused on a task (eating, ruminating)	3.625	29
	Hyporexia		X	3						The cow is not attentive or focused on task	2.875	23
	Anorexia		X	4						The cow is sleeping	3.125	25
4. Posture when standing	Arches the back		X	4						Top of the head below the line of spinal column (if not eating)	3.75	30
	Hind limbs extended caudally		X	4						Ventral recumbency with full or partial extension of one or both hind limbs	2.75	22
	Top of the head below the line of spinal column (if not eating)		X	3						Wagging the tail abruptly and repeatedly	3.25	26
5. Posture when lying down	Ventral recumbency with full or partial extension of one or both hind limbs	X		1						Walking with no obviously abnormal gait	3.25	26
	Head on/close to the ground	X	X	2						Walking with restriction	3.375	27
	Extends the neck and body forward when in ventral recumbency		X	2						When near other animals, can interact with and/or accompany the group	3.25	26
6. Miscellaneous Behaviours	Kicking/foot stamping		X	4						Grand Total	3.31589	1711
	Wagging the tail abruptly and repeatedly		X	2
	Licking the surgical wound			.
	Attention towards the painful area		X	2
	Gross pain behaviour a) weight shifting		X	3
	Gross pain behaviour b) lifting one foot of the ground		X	3
	Gross pain behaviour c) tooth grinding		X	4
	Gross pain behaviour d) chewing	X		3
	Gross pain behaviour e) groaning		X	4
	Gross pain behaviour f) restlessness (pacing)	X	X	1
	Gross pain behaviour g) piloerection			1
7. Interactive behaviour with the environment	Active and attentive to environmental stimuli*	X		2
	When near other animals, can interact with and/or accompany the group	X		2
	Apathetic; when near other animals might remain close to the other animals		X	2
	Interacts little when stimulated		X	2
	Apathetic; does not react to environmental stimuli		X	2
	May be isolated		X	2
	May not accompany the other animals		X	2
8. Response to approach	Look at observer	X		2
	Head up	X		3
	Ears forward	X		3
	Occupied with activity (grooming, ruminating)	X		2
	Do not look at observer	X		2
	Ears not forward		X	2
	Head low		X	2
9. Activity and locomotion	Moves normally	X		2
	Moves less frequently		X	3
	Moves only when stimulated*		X	4
	Relaxed in ventral recumbency position	X		1
	Standing still	X	X	2
	Walking with no obviously abnormal gait	X	X	2
	Eating or ruminating	X	X	1
	Walking with restriction		X	3
	Hunched back when moving		X	4
	Short steps		X	3
	Not relaxed even standing or		X	2
	Not relaxed even laying		X	3
	Reluctant or unable to stand up		X	2
	Standing up with difficulty		X	2
	Not walking		X	2
1. Facial expression	Neutral look	X		3
	The cow is attentive	X		4
	The cow is focused on a task (eating, ruminating)	X		4
	The cow is sleeping	X		2
	Partially tense expression		X	1
	The cow is not attentive or focused on task		X	4
	Might have furrows above eyes and nostrils		X	3
	Tense expression/strained appearance		X	4
	The cow has a worried or strained look		X	4
	The cow has furrows above the eyes		X	3
	The cow has puckers above the nostrils		X	4
2. Ear position	Both ears forward	X		4
	One ear forward or back and the other listening	X		2
	Both ears back		X	4
	Ears moving in different directions (not forward or back)		X	2
	Lambs’ ears, the pinna facing slightly down		X	4
3. Appetite	Normorexia and/or rumination	X		3
	Hyporexia		X	1
	Anorexia		X	3
4. Posture when standing	Arches the back		X	4
	Hind limbs extended caudally		X	4
	Top of the head below the line of spinal column (if not eating)		X	4
5. Posture when lying down	Ventral recumbency with full or partial extension of one or both hind limbs		X	3
	Head on/close to the ground		X	4
	Extends the neck and body forward when in ventral recumbency		X	4
6. Miscellaneous Behaviours	Kicking/foot stamping		X	4
	Wagging the tail abruptly and repeatedly		X	3
	Licking the surgical wound		X	3
	Attention towards the painful area		X	4
	Gross pain behaviour a) weight shifting		X	4
	Gross pain behaviour b) lifting one foot of the ground		X	4
	Gross pain behaviour c) tooth grinding		X	4
	Gross pain behaviour d) chewing		X	4
	Gross pain behaviour e) groaning		X	4
	Gross pain behaviour f) restlessness (pacing)		X	4
	Gross pain behaviour g) piloerection		X	4
7. Interactive behaviour with the environment	Active and attentive to environmental stimuli*	X		3
	When near other animals, can interact with and/or accompany the group	X		4
	Apathetic; when near other animals might remain close to the other animals		X	3
	Interacts little when stimulated		X	2
	Apathetic; does not react to environmental stimuli		X	4
	May be isolated		X	4
	May not accompany the other animals		X	4
8. Response to approach	Look at observer	X		4
	Head up	X		4
	Ears forward	X		4
	Occupied with activity (grooming, ruminating)	X		4
	Do not look at observer		X	4
	Ears not forward		X	4
	Head low		X	4
9. Activity and locomotion	Moves normally	X		3
	Moves less frequently		X	2
	Moves only when stimulated*		X	4
	Relaxed in ventral recumbency position	X		4
	Standing still		X	4
	Walking with no obviously abnormal gait	X		4
	Eating or ruminating	X		4
	Walking with restriction		X	4
	Hunched back when moving		X	4
	Short steps		X	3
	Not relaxed even standing or		X	3
	Not relaxed even laying		X	4
	Reluctant or unable to stand up		X	4
	Standing up with difficulty		X	4
	Not walking		X	4
1. Facial expression	Neutral look	x		2
	The cow is attentive	x		3
	The cow is focused on a task (eating, ruminating)	x		4
	The cow is sleeping	x		2
	Partially tense expression		x	2
	The cow is not attentive or focused on task		x	4
	Might have furrows above eyes and nostrils		x	2
	Tense expression/strained appearance		x	3
	The cow has a worried or strained look		x	4
	The cow has furrows above the eyes	x	x	2
	The cow has puckers above the nostrils		x	2
2. Ear position	Both ears forward	x		3
	One ear forward or back and the other listening	x		4
	Both ears back		x	3
	Ears moving in different directions (not forward or back)		x	3
	Lambs’ ears, the pinna facing slightly down		x	4
3. Appetite	Normorexia and/or rumination	x		4
	Hyporexia		x	3
	Anorexia		x	4
4. Posture when standing	Arches the back		x	4
	Hind limbs extended caudally		x	3
	Top of the head below the line of spinal column (if not eating)		x	4
5. Posture when lying down	Ventral recumbency with full or partial extension of one or both hind limbs		x	3
	Head on/close to the ground		x	3
	Extends the neck and body forward when in ventral recumbency		x	3
6. Miscellaneous Behaviours	Kicking/foot stamping		x	4
	Wagging the tail abruptly and repeatedly		x	4
	Licking the surgical wound		x	3
	Attention towards the painful area		x	4
	Gross pain behaviour a) weight shifting		x	4
	Gross pain behaviour b) lifting one foot of the ground		x	4
	Gross pain behaviour c) tooth grinding		x	4
	Gross pain behaviour d) chewing		x	3
	Gross pain behaviour e) groaning		x	4
	Gross pain behaviour f) restlessness (pacing)		x	3
	Gross pain behaviour g) piloerection		x	3
7. Interactive behaviour with the environment	Active and attentive to environmental stimuli*	x		4
	When near other animals, can interact with and/or accompany the group	x		4
	Apathetic; when near other animals might remain close to the other animals		x	3
	Interacts little when stimulated		x	3
	Apathetic; does not react to environmental stimuli		x	4
	May be isolated		x	3
	May not accompany the other animals		x	3
8. Response to approach	Look at observer	x		3
	Head up	x		3
	Ears forward	x		4
	Occupied with activity (grooming, ruminating)	x		4
	Do not look at observer		x	3
	Ears not forward		x	4
	Head low		x	3
9. Activity and locomotion	Moves normally	x		3
	Moves less frequently		x	3
	Moves only when stimulated*		x	3
	Relaxed in ventral recumbency position	x		4
	Standing still		x	3
	Walking with no obviously abnormal gait	x		3
	Eating or ruminating	x		4
	Walking with restriction		x	4
	Hunched back when moving		x	4
	Short steps		x	4
	Not relaxed even standing or		x	3
	Not relaxed even laying		x	4
	Reluctant or unable to stand up		x	3
	Standing up with difficulty		x	3
	Not walking		x	3
1. Facial expression	Neutral look	x		4
	The cow is attentive	x		4
	The cow is focused on a task (eating, ruminating)	x		4
	The cow is sleeping	x		4
	Partially tense expression		x	4
	The cow is not attentive or focused on task		x	4
	Might have furrows above eyes and nostrils		x	4
	Tense expression/strained appearance		x	4
	The cow has a worried or strained look		x	4
	The cow has furrows above the eyes		x	4
	The cow has puckers above the nostrils			4
2. Ear position	Both ears forward	x		4
	One ear forward or back and the other listening	x		4
	Both ears back		x	4
	Ears moving in different directions (not forward or back)	x		2
	Lambs’ ears, the pinna facing slightly down		x	4
3. Appetite	Normorexia and/or rumination	x		4
	Hyporexia			4
	Anorexia		x	4
4. Posture when standing	Arches the back		x	4
	Hind limbs extended caudally		x	4
	Top of the head below the line of spinal column (if not eating)		x	4
5. Posture when lying down	Ventral recumbency with full or partial extension of one or both hind limbs		x	4
	Head on/close to the ground		x	4
	Extends the neck and body forward when in ventral recumbency		x	4
6. Miscellaneous Behaviours	Kicking/foot stamping		x	4
	Wagging the tail abruptly and repeatedly		x	4
	Licking the surgical wound		x	4
	Attention towards the painful area		x	2
	Gross pain behaviour a) weight shifting		x	4
	Gross pain behaviour b) lifting one foot of the ground		x	4
	Gross pain behaviour c) tooth grinding		x	4
	Gross pain behaviour d) chewing		x	3
	Gross pain behaviour e) groaning		x	4
	Gross pain behaviour f) restlessness (pacing)		x	4
	Gross pain behaviour g) piloerection		x	4
7. Interactive behaviour with the environment	Active and attentive to environmental stimuli*	x		4
	When near other animals, can interact with and/or accompany the group	x		4
	Apathetic; when near other animals might remain close to the other animals		x	4
	Interacts little when stimulated		x	4
	Apathetic; does not react to environmental stimuli		x	4
	May be isolated		x	4
	May not accompany the other animals		x	4
8. Response to approach	Look at observer	x		4
	Head up	x		4
	Ears forward	x		4
	Occupied with activity (grooming, ruminating)	x		4
	Do not look at observer		x	4
	Ears not forward		x	4
	Head low		x	4
9. Activity and locomotion	Moves normally	x		4
	Moves less frequently		x	4
	Moves only when stimulated*		x	4
	Relaxed in ventral recumbency position	x		4
	Standing still	x		4
	Walking with no obviously abnormal gait	x		4
	Eating or ruminating	x		4
	Walking with restriction		x	4
	Hunched back when moving		x	4
	Short steps		x	4
	Not relaxed even standing or		x	4
	Not relaxed even laying		x	4
	Reluctant or unable to stand up		x	4
	Standing up with difficulty		x	4
	Not walking		x	4
1. Facial expression	Neutral look	x		3
	The cow is attentive	x		4
	The cow is focused on a task (eating, ruminating)	x		4
	The cow is sleeping	x		4
	Partially tense expression		x	4
	The cow is not attentive or focused on task		x	4
	Might have furrows above eyes and nostrils		x	4
	Tense expression/strained appearance		x	4
	The cow has a worried or strained look		x	4
	The cow has furrows above the eyes		x	4
	The cow has puckers above the nostrils		x	4
2. Ear position	Both ears forward	x		4
	One ear forward or back and the other listening	x		2
	Both ears back		x	4
	Ears moving in different directions (not forward or back)	?	?	2
	Lambs’ ears, the pinna facing slightly down		x	4
3. Appetite	Normorexia and/or rumination	x		4
	Hyporexia		x	2
	Anorexia		x	4
4. Posture when standing	Arches the back		x	4
	Hind limbs extended caudally		x	4
	Top of the head below the line of spinal column (if not eating)		x	4
5. Posture when lying down	Ventral recumbency with full or partial extension of one or both hind limbs		x	4
	Head on/close to the ground		x	4
	Extends the neck and body forward when in ventral recumbency		x	4
6. Miscellaneous Behaviours	Kicking/foot stamping		x	4
	Wagging the tail abruptly and repeatedly		x	4
	Licking the surgical wound		x	4
	Attention towards the painful area		x	4
	Gross pain behaviour a) weight shifting		x	4
	Gross pain behaviour b) lifting one foot of the ground		x	4
	Gross pain behaviour c) tooth grinding		x	4
	Gross pain behaviour d) chewing		x	4
	Gross pain behaviour e) groaning		x	4
	Gross pain behaviour f) restlessness (pacing)		x	4
	Gross pain behaviour g) piloerection		?	2
7. Interactive behaviour with the environment	Active and attentive to environmental stimuli*	x		4
	When near other animals, can interact with and/or accompany the group	x		4
	Apathetic; when near other animals might remain close to the other animals		x	4
	Interacts little when stimulated		x	4
	Apathetic; does not react to environmental stimuli		x	4
	May be isolated		x	4
	May not accompany the other animals		x	4
8. Response to approach	Look at observer	x		4
	Head up	x		4
	Ears forward	x		4
	Occupied with activity (grooming, ruminating)	x		4
	Do not look at observer		x	4
	Ears not forward		x	4
	Head low		x	4
9. Activity and locomotion	Moves normally	x		4
	Moves less frequently		?	2
	Moves only when stimulated*		x	4
	Relaxed in ventral recumbency position	x		4
	Standing still		x	4
	Walking with no obviously abnormal gait	x		4
	Eating or ruminating	x		4
	Walking with restriction		x	2
	Hunched back when moving		x	4
	Short steps		x	4
	Not relaxed even standing or		x	4
	Not relaxed even laying		x	4
	Reluctant or unable to stand up		x	4
	Standing up with difficulty		x	4
	Not walking		x	4
1. Facial expression	Neutral look		X	2
	The cow is attentive	X		2
	The cow is focused on a task (eating, ruminating)	X		4
	The cow is sleeping	X		4
	Partially tense expression		X	4
	The cow is not attentive or focused on task		X	2
	Might have furrows above eyes and nostrils		X	2
	Tense expression/strained appearance		X	4
	The cow has a worried or strained look		X	2
	The cow has furrows above the eyes		X	4
	The cow has puckers above the nostrils		X	1
2. Ear position	Both ears forward	X		4
	One ear forward or back and the other listening	X		2
	Both ears back		X	2
	Ears moving in different directions (not forward or back)	X		2
	Lambs’ ears, the pinna facing slightly down		X	2
3. Appetite	Normorexia and/or rumination	X		4
	Hyporexia		X	4
	Anorexia		X	4
4. Posture when standing	Arches the back		X	4
	Hind limbs extended caudally		X	2
	Top of the head below the line of spinal column (if not eating)		X	4
5. Posture when lying down	Ventral recumbency with full or partial extension of one or both hind limbs	X		1
	Head on/close to the ground		X	2
	Extends the neck and body forward when in ventral recumbency		X	1
6. Miscellaneous Behaviours	Kicking/foot stamping		X	4
	Wagging the tail abruptly and repeatedly		X	2
	Licking the surgical wound		X	2
	Attention towards the painful area		X	1
	Gross pain behaviour a) weight shifting		X	4
	Gross pain behaviour b) lifting one foot of the ground		X	4
	Gross pain behaviour c) tooth grinding		X	2
	Gross pain behaviour d) chewing		X	1
	Gross pain behaviour e) groaning		X	4
	Gross pain behaviour f) restlessness (pacing)		X	4
	Gross pain behaviour g) piloerection		X	4
7. Interactive behaviour with the environment	Active and attentive to environmental stimuli*	X		4
	When near other animals, can interact with and/or accompany the group	X		4
	Apathetic; when near other animals might remain close to the other animals	X		2
	Interacts little when stimulated		X	2
	Apathetic; does not react to environmental stimuli		X	4
	May be isolated		X	4
	May not accompany the other animals		X	4
8. Response to approach	Look at observer	X		2
	Head up	X		4
	Ears forward	X		2
	Occupied with activity (grooming, ruminating)	X		4
	Do not look at observer		X	2
	Ears not forward		X	2
	Head low		X	4
9. Activity and locomotion	Moves normally	X		4
	Moves less frequently		X	4
	Moves only when stimulated*		X	4
	Relaxed in ventral recumbency position	X		1
	Standing still		X	2
	Walking with no obviously abnormal gait		X	4
	Eating or ruminating	X		4
	Walking with restriction		X	2
	Hunched back when moving		X	1
	Short steps		X	1
	Not relaxed even standing or		X	2
	Not relaxed even laying		X	2
	Reluctant or unable to stand up		X	4
	Standing up with difficulty		X	4
	Not walking		X	4
1. Facial expression	Neutral look	X		2
	The cow is attentive	X		2
	The cow is focused on a task (eating, ruminating)	X		2
	The cow is sleeping	X		4
	Partially tense expression	X	X	2
	The cow is not attentive or focused on task	X		2
	Might have furrows above eyes and nostrils		X	3
	Tense expression/strained appearance		X	4
	The cow has a worried or strained look		X	4
	The cow has furrows above the eyes		X	4
	The cow has puckers above the nostrils		X	4
2. Ear position	Both ears forward	X		2
	One ear forward or back and the other listening	X		2
	Both ears back	X		2
	Ears moving in different directions (not forward or back)		X	2
	Lambs’ ears, the pinna facing slightly down		X	4
3. Appetite	Normorexia and/or rumination	X		4
	Hyporexia		X	4
	Anorexia		X	4
4. Posture when standing	Arches the back		X	4
	Hind limbs extended caudally		X	2
	Top of the head below the line of spinal column (if not eating)		X	3
5. Posture when lying down	Ventral recumbency with full or partial extension of one or both hind limbs	X		2
	Head on/close to the ground	X		2
	Extends the neck and body forward when in ventral recumbency		X	4
6. Miscellaneous Behaviours	Kicking/foot stamping		X	2
	Wagging the tail abruptly and repeatedly		X	3
	Licking the surgical wound		X	4
	Attention towards the painful area		X	4
	Gross pain behaviour a) weight shifting		X	4
	Gross pain behaviour b) lifting one foot of the ground		X	4
	Gross pain behaviour c) tooth grinding		X	2
	Gross pain behaviour d) chewing	X	X	2
	Gross pain behaviour e) groaning		X	4
	Gross pain behaviour f) restlessness (pacing)		X	3
	Gross pain behaviour g) piloerection		X	3
7. Interactive behaviour with the environment	Active and attentive to environmental stimuli*	X		4
	When near other animals, can interact with and/or accompany the group	X		1
	Apathetic; when near other animals might remain close to the other animals	X		2
	Interacts little when stimulated		X	2
	Apathetic; does not react to environmental stimuli		X	4
	May be isolated		X	3
	May not accompany the other animals		X	2
8. Response to approach	Look at observer	X		3
	Head up	X		3
	Ears forward	X		3
	Occupied with activity (grooming, ruminating)	X		2
	Do not look at observer		X	4
	Ears not forward	X		2
	Head low		X	4
9. Activity and locomotion	Moves normally	X		4
	Moves less frequently	X	X	3
	Moves only when stimulated*		X	4
	Relaxed in ventral recumbency position	X		2
	Standing still	X	X	3
	Walking with no obviously abnormal gait	X		4
	Eating or ruminating	X		4
	Walking with restriction		X	4
	Hunched back when moving		X	4
	Short steps		X	3
	Not relaxed even standing or		X	2
	Not relaxed even laying		X	2
	Reluctant or unable to stand up		X	4
	Standing up with difficulty		X	3
	Not walking		X	2

## Sheet: CVI General
VARIABLE	Normal behaviour	Pain behaviour	Your score	Content Validity
Neutral look	x		2	0
The cow is attentive	x		3	1
The cow is focused on a task (eating, ruminating)	x		3	1
The cow is sleeping	x		2	0
Partially tense expression		x	2	0			Row Labels	Sum of Content Validity			Variable	CVI		Content Validity Index (CVI) = sum of score / 8 raters
The cow is not attentive or focused on task	x	x	1	-1			Active and attentive to environmental stimuli*	7			Active and attentive to environmental stimuli*	0.875
Might have furrows above eyes and nostrils		x	2	0			Anorexia	8			Anorexia	1
Tense expression/strained appearance		x	3	1			Apathetic; does not react to environmental stimuli	7			Apathetic; does not react to environmental stimuli	0.875
The cow has a worried or strained look		x	3	1			Apathetic; when near other animals might remain close to the other animals	5			Apathetic; when near other animals might remain close to the other animals	0.625
The cow has furrows above the eyes		x	2	0			Arches the back	8			Arches the back	1
The cow has puckers above the nostrils		x	3	1			Attention towards the painful area	4			Attention towards the painful area	0.5
Both ears forward	x		4	1			Both ears back	4			Both ears back	0.5
One ear forward or back and the other listening	x		4	1			Both ears forward	7			Both ears forward	0.875
Both ears back		x	4	1			Do not look at observer	6			Do not look at observer	0.75
Ears moving in different directions (not forward or back)		x	2	0			Ears forward	7			Ears forward	0.875
Lambs’ ears, the pinna facing slightly down		x	3	1			Ears moving in different directions (not forward or back)	1			Ears moving in different directions (not forward or back)	0.125
Normorexia and/or rumination	x		4	1			Ears not forward	5			Ears not forward	0.625
Hyporexia		x	4	1			Eating or ruminating	6			Eating or ruminating	0.75
Anorexia		x	4	1			Extends the neck and body forward when in ventral recumbency	5			Extends the neck and body forward when in ventral recumbency	0.625
Arches the back		x	4	1			Gross pain behaviour a) weight shifting	8			Gross pain behaviour a) weight shifting	1
Hind limbs extended caudally		x	4	1			Gross pain behaviour b) lifting one foot of the ground	8			Gross pain behaviour b) lifting one foot of the ground	1
Top of the head below the line of spinal column (if not eating)		x	4	1			Gross pain behaviour c) tooth grinding	6			Gross pain behaviour c) tooth grinding	0.75
Ventral recumbency with full or partial extension of one or both hind limbs		x	4	1			Gross pain behaviour d) chewing	5			Gross pain behaviour d) chewing	0.625
Head on/close to the ground		x	4	1			Gross pain behaviour e) groaning	8			Gross pain behaviour e) groaning	1
Extends the neck and body forward when in ventral recumbency		x	4	1			Gross pain behaviour f) restlessness (pacing)	6			Gross pain behaviour f) restlessness (pacing)	0.75
Kicking/foot stamping		x	4	1			Gross pain behaviour g) piloerection	5			Gross pain behaviour g) piloerection	0.625
Wagging the tail abruptly and repeatedly		x	4	1			Head low	7			Head low	0.875
Licking the surgical wound		x	4	1			Head on/close to the ground	5			Head on/close to the ground	0.625
Attention towards the painful area		x	4	1			Head up	8			Head up	1
Gross pain behaviour a) weight shifting		x	4	1			Hind limbs extended caudally	6			Hind limbs extended caudally	0.75
Gross pain behaviour b) lifting one foot of the ground		x	4	1			Hunched back when moving	6			Hunched back when moving	0.75
Gross pain behaviour c) tooth grinding		x	4	1			Hyporexia	5			Hyporexia	0.625
Gross pain behaviour d) chewing		x	4	1			Interacts little when stimulated	4			Interacts little when stimulated	0.5
Gross pain behaviour e) groaning		x	4	1			Kicking/foot stamping	7			Kicking/foot stamping	0.875
Gross pain behaviour f) restlessness (pacing)		x	4	1			Lambs’ ears, the pinna facing slightly down	6			Lambs’ ears, the pinna facing slightly down	0.75
Gross pain behaviour g) piloerection		x	3	1			Licking the surgical wound	6			Licking the surgical wound	0.75
Active and attentive to environmental stimuli*	x		4	1			Look at observer	6			Look at observer	0.75
When near other animals, can interact with and/or accompany the group		x	3	1			May be isolated	7			May be isolated	0.875
Apathetic; when near other animals might remain close to the other animals		x	4	1			May not accompany the other animals	6			May not accompany the other animals	0.75
Interacts little when stimulated		x	4	1			Might have furrows above eyes and nostrils	3			Might have furrows above eyes and nostrils	0.375
Apathetic; does not react to environmental stimuli		x	4	1			Moves less frequently	6			Moves less frequently	0.75
May be isolated		x	4	1			Moves normally	7			Moves normally	0.875
May not accompany the other animals		x	4	1			Moves only when stimulated*	8			Moves only when stimulated*	1
Look at observer	x		4	1			Neutral look	4			Neutral look	0.5
Head up	x		3	1			Normorexia and/or rumination	7			Normorexia and/or rumination	0.875
Ears forward	x		3	1			Not relaxed even laying	6			Not relaxed even laying	0.75
Occupied with activity (grooming, ruminating)	x		4	1			Not relaxed even standing or	5			Not relaxed even standing or	0.625
Do not look at observer		x	4	1			Not walking	6			Not walking	0.75
Ears not forward		x	4	1			Occupied with activity (grooming, ruminating)	6			Occupied with activity (grooming, ruminating)	0.75
Head low		x	4	1			One ear forward or back and the other listening	2			One ear forward or back and the other listening	0.25
Moves normally	x		4	1			Partially tense expression	2			Partially tense expression	0.25
Moves less frequently		x	4	1			Relaxed in ventral recumbency position	3			Relaxed in ventral recumbency position	0.375
Moves only when stimulated*		x	4	1			Reluctant or unable to stand up	7			Reluctant or unable to stand up	0.875
Relaxed in ventral recumbency position	x		4	1			Short steps	6			Short steps	0.75
Standing still	x	x	1	-1			Standing still	4			Standing still	0.5
Walking with no obviously abnormal gait	x		1	-1			Standing up with difficulty	7			Standing up with difficulty	0.875
Eating or ruminating	x		4	1			Tense expression/strained appearance	8			Tense expression/strained appearance	1
Walking with restriction		x	4	1			The cow has a worried or strained look	7			The cow has a worried or strained look	0.875
Hunched back when moving		x	3	1			The cow has furrows above the eyes	4			The cow has furrows above the eyes	0.5
Short steps		x	4	1			The cow has puckers above the nostrils	3			The cow has puckers above the nostrils	0.375
Not relaxed even standing or		x	3	1			The cow is attentive	6			The cow is attentive	0.75
Not relaxed even laying		x	4	1			The cow is focused on a task (eating, ruminating)	7			The cow is focused on a task (eating, ruminating)	0.875
Reluctant or unable to stand up		x	4	1			The cow is not attentive or focused on task	3			The cow is not attentive or focused on task	0.375
Standing up with difficulty		x	4	1			The cow is sleeping	5			The cow is sleeping	0.625
Not walking		x	4	1			Top of the head below the line of spinal column (if not eating)	8			Top of the head below the line of spinal column (if not eating)	1
Neutral look	X		3	1			Ventral recumbency with full or partial extension of one or both hind limbs	3			Ventral recumbency with full or partial extension of one or both hind limbs	0.375
The cow is attentive	X		4	1			Wagging the tail abruptly and repeatedly	6			Wagging the tail abruptly and repeatedly	0.75
The cow is focused on a task (eating, ruminating)	X		4	1			Walking with no obviously abnormal gait	5			Walking with no obviously abnormal gait	0.625
The cow is sleeping	X		3	1			Walking with restriction	6			Walking with restriction	0.75
Partially tense expression	X	X	2	0			When near other animals, can interact with and/or accompany the group	5			When near other animals, can interact with and/or accompany the group	0.625
The cow is not attentive or focused on task	X	X	2	0			Grand Total	370
Might have furrows above eyes and nostrils			1	-1
Tense expression/strained appearance		x	4	1
The cow has a worried or strained look	X	X	3	1
The cow has furrows above the eyes			1	-1
The cow has puckers above the nostrils			1	-1
Both ears forward	X		4	1
One ear forward or back and the other listening			1	-1
Both ears back	X		1	-1
Ears moving in different directions (not forward or back)	x		.	.
Lambs’ ears, the pinna facing slightly down			.	.
Normorexia and/or rumination	X		.	.
Hyporexia		X	3	1
Anorexia		X	4	1
Arches the back		X	4	1
Hind limbs extended caudally		X	4	1
Top of the head below the line of spinal column (if not eating)		X	3	1
Ventral recumbency with full or partial extension of one or both hind limbs	X		1	-1
Head on/close to the ground	X	X	2	0
Extends the neck and body forward when in ventral recumbency		X	2	0
Kicking/foot stamping		X	4	1
Wagging the tail abruptly and repeatedly		X	2	0
Licking the surgical wound			.	.
Attention towards the painful area		X	2	0
Gross pain behaviour a) weight shifting		X	3	1
Gross pain behaviour b) lifting one foot of the ground		X	3	1
Gross pain behaviour c) tooth grinding		X	4	1
Gross pain behaviour d) chewing	X		3	1
Gross pain behaviour e) groaning		X	4	1
Gross pain behaviour f) restlessness (pacing)	X	X	1	-1
Gross pain behaviour g) piloerection			1	-1
Active and attentive to environmental stimuli*	X		2	0
When near other animals, can interact with and/or accompany the group	X		2	0
Apathetic; when near other animals might remain close to the other animals		X	2	0
Interacts little when stimulated		X	2	0
Apathetic; does not react to environmental stimuli		X	2	0
May be isolated		X	2	0
May not accompany the other animals		X	2	0
Look at observer	X		2	0
Head up	X		3	1
Ears forward	X		3	1
Occupied with activity (grooming, ruminating)	X		2	0
Do not look at observer	X		2	0
Ears not forward		X	2	0
Head low		X	2	0
Moves normally	X		2	0
Moves less frequently		X	3	1
Moves only when stimulated*		X	4	1
Relaxed in ventral recumbency position	X		1	-1
Standing still	X	X	2	0
Walking with no obviously abnormal gait	X	X	2	0
Eating or ruminating	X	X	1	-1
Walking with restriction		X	3	1
Hunched back when moving		X	4	1
Short steps		X	3	1
Not relaxed even standing or		X	2	0
Not relaxed even laying		X	3	1
Reluctant or unable to stand up		X	2	0
Standing up with difficulty		X	2	0
Not walking		X	2	0
Neutral look	X		3	1
The cow is attentive	X		4	1
The cow is focused on a task (eating, ruminating)	X		4	1
The cow is sleeping	X		2	0
Partially tense expression		X	1	-1
The cow is not attentive or focused on task		X	4	1
Might have furrows above eyes and nostrils		X	3	1
Tense expression/strained appearance		X	4	1
The cow has a worried or strained look		X	4	1
The cow has furrows above the eyes		X	3	1
The cow has puckers above the nostrils		X	4	1
Both ears forward	X		4	1
One ear forward or back and the other listening	X		2	0
Both ears back		X	4	1
Ears moving in different directions (not forward or back)		X	2	0
Lambs’ ears, the pinna facing slightly down		X	4	1
Normorexia and/or rumination	X		3	1
Hyporexia		X	1	-1
Anorexia		X	3	1
Arches the back		X	4	1
Hind limbs extended caudally		X	4	1
Top of the head below the line of spinal column (if not eating)		X	4	1
Ventral recumbency with full or partial extension of one or both hind limbs		X	3	1
Head on/close to the ground		X	4	1
Extends the neck and body forward when in ventral recumbency		X	4	1
Kicking/foot stamping		X	4	1
Wagging the tail abruptly and repeatedly		X	3	1
Licking the surgical wound		X	3	1
Attention towards the painful area		X	4	1
Gross pain behaviour a) weight shifting		X	4	1
Gross pain behaviour b) lifting one foot of the ground		X	4	1
Gross pain behaviour c) tooth grinding		X	4	1
Gross pain behaviour d) chewing		X	4	1
Gross pain behaviour e) groaning		X	4	1
Gross pain behaviour f) restlessness (pacing)		X	4	1
Gross pain behaviour g) piloerection		X	4	1
Active and attentive to environmental stimuli*	X		3	1
When near other animals, can interact with and/or accompany the group	X		4	1
Apathetic; when near other animals might remain close to the other animals		X	3	1
Interacts little when stimulated		X	2	0
Apathetic; does not react to environmental stimuli		X	4	1
May be isolated		X	4	1
May not accompany the other animals		X	4	1
Look at observer	X		4	1
Head up	X		4	1
Ears forward	X		4	1
Occupied with activity (grooming, ruminating)	X		4	1
Do not look at observer		X	4	1
Ears not forward		X	4	1
Head low		X	4	1
Moves normally	X		3	1
Moves less frequently		X	2	0
Moves only when stimulated*		X	4	1
Relaxed in ventral recumbency position	X		4	1
Standing still		X	4	1
Walking with no obviously abnormal gait	X		4	1
Eating or ruminating	X		4	1
Walking with restriction		X	4	1
Hunched back when moving		X	4	1
Short steps		X	3	1
Not relaxed even standing or		X	3	1
Not relaxed even laying		X	4	1
Reluctant or unable to stand up		X	4	1
Standing up with difficulty		X	4	1
Not walking		X	4	1
Neutral look	x		2	0
The cow is attentive	x		3	1
The cow is focused on a task (eating, ruminating)	x		4	1
The cow is sleeping	x		2	0
Partially tense expression		x	2	0
The cow is not attentive or focused on task		x	4	1
Might have furrows above eyes and nostrils		x	2	0
Tense expression/strained appearance		x	3	1
The cow has a worried or strained look		x	4	1
The cow has furrows above the eyes	x	x	2	0
The cow has puckers above the nostrils		x	2	0
Both ears forward	x		3	1
One ear forward or back and the other listening	x		4	1
Both ears back		x	3	1
Ears moving in different directions (not forward or back)		x	3	1
Lambs’ ears, the pinna facing slightly down		x	4	1
Normorexia and/or rumination	x		4	1
Hyporexia		x	3	1
Anorexia		x	4	1
Arches the back		x	4	1
Hind limbs extended caudally		x	3	1
Top of the head below the line of spinal column (if not eating)		x	4	1
Ventral recumbency with full or partial extension of one or both hind limbs		x	3	1
Head on/close to the ground		x	3	1
Extends the neck and body forward when in ventral recumbency		x	3	1
Kicking/foot stamping		x	4	1
Wagging the tail abruptly and repeatedly		x	4	1
Licking the surgical wound		x	3	1
Attention towards the painful area		x	4	1
Gross pain behaviour a) weight shifting		x	4	1
Gross pain behaviour b) lifting one foot of the ground		x	4	1
Gross pain behaviour c) tooth grinding		x	4	1
Gross pain behaviour d) chewing		x	3	1
Gross pain behaviour e) groaning		x	4	1
Gross pain behaviour f) restlessness (pacing)		x	3	1
Gross pain behaviour g) piloerection		x	3	1
Active and attentive to environmental stimuli*	x		4	1
When near other animals, can interact with and/or accompany the group	x		4	1
Apathetic; when near other animals might remain close to the other animals		x	3	1
Interacts little when stimulated		x	3	1
Apathetic; does not react to environmental stimuli		x	4	1
May be isolated		x	3	1
May not accompany the other animals		x	3	1
Look at observer	x		3	1
Head up	x		3	1
Ears forward	x		4	1
Occupied with activity (grooming, ruminating)	x		4	1
Do not look at observer		x	3	1
Ears not forward		x	4	1
Head low		x	3	1
Moves normally	x		3	1
Moves less frequently		x	3	1
Moves only when stimulated*		x	3	1
Relaxed in ventral recumbency position	x		4	1
Standing still		x	3	1
Walking with no obviously abnormal gait	x		3	1
Eating or ruminating	x		4	1
Walking with restriction		x	4	1
Hunched back when moving		x	4	1
Short steps		x	4	1
Not relaxed even standing or		x	3	1
Not relaxed even laying		x	4	1
Reluctant or unable to stand up		x	3	1
Standing up with difficulty		x	3	1
Not walking		x	3	1
Neutral look	x		4	1
The cow is attentive	x		4	1
The cow is focused on a task (eating, ruminating)	x		4	1
The cow is sleeping	x		4	1
Partially tense expression		x	4	1
The cow is not attentive or focused on task		x	4	1
Might have furrows above eyes and nostrils		x	4	1
Tense expression/strained appearance		x	4	1
The cow has a worried or strained look		x	4	1
The cow has furrows above the eyes		x	4	1
The cow has puckers above the nostrils			4	1
Both ears forward	x		4	1
One ear forward or back and the other listening	x		4	1
Both ears back		x	4	1
Ears moving in different directions (not forward or back)	x		2	0
Lambs’ ears, the pinna facing slightly down		x	4	1
Normorexia and/or rumination	x		4	1
Hyporexia			4	1
Anorexia		x	4	1
Arches the back		x	4	1
Hind limbs extended caudally		x	4	1
Top of the head below the line of spinal column (if not eating)		x	4	1
Ventral recumbency with full or partial extension of one or both hind limbs		x	4	1
Head on/close to the ground		x	4	1
Extends the neck and body forward when in ventral recumbency		x	4	1
Kicking/foot stamping		x	4	1
Wagging the tail abruptly and repeatedly		x	4	1
Licking the surgical wound		x	4	1
Attention towards the painful area		x	2	0
Gross pain behaviour a) weight shifting		x	4	1
Gross pain behaviour b) lifting one foot of the ground		x	4	1
Gross pain behaviour c) tooth grinding		x	4	1
Gross pain behaviour d) chewing		x	3	1
Gross pain behaviour e) groaning		x	4	1
Gross pain behaviour f) restlessness (pacing)		x	4	1
Gross pain behaviour g) piloerection		x	4	1
Active and attentive to environmental stimuli*	x		4	1
When near other animals, can interact with and/or accompany the group	x		4	1
Apathetic; when near other animals might remain close to the other animals		x	4	1
Interacts little when stimulated		x	4	1
Apathetic; does not react to environmental stimuli		x	4	1
May be isolated		x	4	1
May not accompany the other animals		x	4	1
Look at observer	x		4	1
Head up	x		4	1
Ears forward	x		4	1
Occupied with activity (grooming, ruminating)	x		4	1
Do not look at observer		x	4	1
Ears not forward		x	4	1
Head low		x	4	1
Moves normally	x		4	1
Moves less frequently		x	4	1
Moves only when stimulated*		x	4	1
Relaxed in ventral recumbency position	x		4	1
Standing still	x		4	1
Walking with no obviously abnormal gait	x		4	1
Eating or ruminating	x		4	1
Walking with restriction		x	4	1
Hunched back when moving		x	4	1
Short steps		x	4	1
Not relaxed even standing or		x	4	1
Not relaxed even laying		x	4	1
Reluctant or unable to stand up		x	4	1
Standing up with difficulty		x	4	1
Not walking		x	4	1
Neutral look	x		3	1
The cow is attentive	x		4	1
The cow is focused on a task (eating, ruminating)	x		4	1
The cow is sleeping	x		4	1
Partially tense expression		x	4	1
The cow is not attentive or focused on task		x	4	1
Might have furrows above eyes and nostrils		x	4	1
Tense expression/strained appearance		x	4	1
The cow has a worried or strained look		x	4	1
The cow has furrows above the eyes		x	4	1
The cow has puckers above the nostrils		x	4	1
Both ears forward	x		4	1
One ear forward or back and the other listening	x		2	0
Both ears back		x	4	1
Ears moving in different directions (not forward or back)	?	?	2	0
Lambs’ ears, the pinna facing slightly down		x	4	1
Normorexia and/or rumination	x		4	1
Hyporexia		x	2	0
Anorexia		x	4	1
Arches the back		x	4	1
Hind limbs extended caudally		x	4	1
Top of the head below the line of spinal column (if not eating)		x	4	1
Ventral recumbency with full or partial extension of one or both hind limbs		x	4	1
Head on/close to the ground		x	4	1
Extends the neck and body forward when in ventral recumbency		x	4	1
Kicking/foot stamping		x	4	1
Wagging the tail abruptly and repeatedly		x	4	1
Licking the surgical wound		x	4	1
Attention towards the painful area		x	4	1
Gross pain behaviour a) weight shifting		x	4	1
Gross pain behaviour b) lifting one foot of the ground		x	4	1
Gross pain behaviour c) tooth grinding		x	4	1
Gross pain behaviour d) chewing		x	4	1
Gross pain behaviour e) groaning		x	4	1
Gross pain behaviour f) restlessness (pacing)		x	4	1
Gross pain behaviour g) piloerection		?	2	0
Active and attentive to environmental stimuli*	x		4	1
When near other animals, can interact with and/or accompany the group	x		4	1
Apathetic; when near other animals might remain close to the other animals		x	4	1
Interacts little when stimulated		x	4	1
Apathetic; does not react to environmental stimuli		x	4	1
May be isolated		x	4	1
May not accompany the other animals		x	4	1
Look at observer	x		4	1
Head up	x		4	1
Ears forward	x		4	1
Occupied with activity (grooming, ruminating)	x		4	1
Do not look at observer		x	4	1
Ears not forward		x	4	1
Head low		x	4	1
Moves normally	x		4	1
Moves less frequently		?	2	0
Moves only when stimulated*		x	4	1
Relaxed in ventral recumbency position	x		4	1
Standing still		x	4	1
Walking with no obviously abnormal gait	x		4	1
Eating or ruminating	x		4	1
Walking with restriction		x	2	0
Hunched back when moving		x	4	1
Short steps		x	4	1
Not relaxed even standing or		x	4	1
Not relaxed even laying		x	4	1
Reluctant or unable to stand up		x	4	1
Standing up with difficulty		x	4	1
Not walking		x	4	1
Neutral look		X	2	0
The cow is attentive	X		2	0
The cow is focused on a task (eating, ruminating)	X		4	1
The cow is sleeping	X		4	1
Partially tense expression		X	4	1
The cow is not attentive or focused on task		X	2	0
Might have furrows above eyes and nostrils		X	2	0
Tense expression/strained appearance		X	4	1
The cow has a worried or strained look		X	2	0
The cow has furrows above the eyes		X	4	1
The cow has puckers above the nostrils		X	1	-1
Both ears forward	X		4	1
One ear forward or back and the other listening	X		2	0
Both ears back		X	2	0
Ears moving in different directions (not forward or back)	X		2	0
Lambs’ ears, the pinna facing slightly down		X	2	0
Normorexia and/or rumination	X		4	1
Hyporexia		X	4	1
Anorexia		X	4	1
Arches the back		X	4	1
Hind limbs extended caudally		X	2	0
Top of the head below the line of spinal column (if not eating)		X	4	1
Ventral recumbency with full or partial extension of one or both hind limbs	X		1	-1
Head on/close to the ground		X	2	0
Extends the neck and body forward when in ventral recumbency		X	1	-1
Kicking/foot stamping		X	4	1
Wagging the tail abruptly and repeatedly		X	2	0
Licking the surgical wound		X	2	0
Attention towards the painful area		X	1	-1
Gross pain behaviour a) weight shifting		X	4	1
Gross pain behaviour b) lifting one foot of the ground		X	4	1
Gross pain behaviour c) tooth grinding		X	2	0
Gross pain behaviour d) chewing		X	1	-1
Gross pain behaviour e) groaning		X	4	1
Gross pain behaviour f) restlessness (pacing)		X	4	1
Gross pain behaviour g) piloerection		X	4	1
Active and attentive to environmental stimuli*	X		4	1
When near other animals, can interact with and/or accompany the group	X		4	1
Apathetic; when near other animals might remain close to the other animals	X		2	0
Interacts little when stimulated		X	2	0
Apathetic; does not react to environmental stimuli		X	4	1
May be isolated		X	4	1
May not accompany the other animals		X	4	1
Look at observer	X		2	0
Head up	X		4	1
Ears forward	X		2	0
Occupied with activity (grooming, ruminating)	X		4	1
Do not look at observer		X	2	0
Ears not forward		X	2	0
Head low		X	4	1
Moves normally	X		4	1
Moves less frequently		X	4	1
Moves only when stimulated*		X	4	1
Relaxed in ventral recumbency position	X		1	-1
Standing still		X	2	0
Walking with no obviously abnormal gait		X	4	1
Eating or ruminating	X		4	1
Walking with restriction		X	2	0
Hunched back when moving		X	1	-1
Short steps		X	1	-1
Not relaxed even standing or		X	2	0
Not relaxed even laying		X	2	0
Reluctant or unable to stand up		X	4	1
Standing up with difficulty		X	4	1
Not walking		X	4	1
Neutral look	X		2	0
The cow is attentive	X		2	0
The cow is focused on a task (eating, ruminating)	X		2	0
The cow is sleeping	X		4	1
Partially tense expression	X	X	2	0
The cow is not attentive or focused on task	X		2	0
Might have furrows above eyes and nostrils		X	3	1
Tense expression/strained appearance		X	4	1
The cow has a worried or strained look		X	4	1
The cow has furrows above the eyes		X	4	1
The cow has puckers above the nostrils		X	4	1
Both ears forward	X		2	0
One ear forward or back and the other listening	X		2	0
Both ears back	X		2	0
Ears moving in different directions (not forward or back)		X	2	0
Lambs’ ears, the pinna facing slightly down		X	4	1
Normorexia and/or rumination	X		4	1
Hyporexia		X	4	1
Anorexia		X	4	1
Arches the back		X	4	1
Hind limbs extended caudally		X	2	0
Top of the head below the line of spinal column (if not eating)		X	3	1
Ventral recumbency with full or partial extension of one or both hind limbs	X		2	0
Head on/close to the ground	X		2	0
Extends the neck and body forward when in ventral recumbency		X	4	1
Kicking/foot stamping		X	2	0
Wagging the tail abruptly and repeatedly		X	3	1
Licking the surgical wound		X	4	1
Attention towards the painful area		X	4	1
Gross pain behaviour a) weight shifting		X	4	1
Gross pain behaviour b) lifting one foot of the ground		X	4	1
Gross pain behaviour c) tooth grinding		X	2	0
Gross pain behaviour d) chewing	X	X	2	0
Gross pain behaviour e) groaning		X	4	1
Gross pain behaviour f) restlessness (pacing)		X	3	1
Gross pain behaviour g) piloerection		X	3	1
Active and attentive to environmental stimuli*	X		4	1
When near other animals, can interact with and/or accompany the group	X		1	-1
Apathetic; when near other animals might remain close to the other animals	X		2	0
Interacts little when stimulated		X	2	0
Apathetic; does not react to environmental stimuli		X	4	1
May be isolated		X	3	1
May not accompany the other animals		X	2	0
Look at observer	X		3	1
Head up	X		3	1
Ears forward	X		3	1
Occupied with activity (grooming, ruminating)	X		2	0
Do not look at observer		X	4	1
Ears not forward	X		2	0
Head low		X	4	1
Moves normally	X		4	1
Moves less frequently	X	X	3	1
Moves only when stimulated*		X	4	1
Relaxed in ventral recumbency position	X		2	0
Standing still	X	X	3	1
Walking with no obviously abnormal gait	X		4	1
Eating or ruminating	X		4	1
Walking with restriction		X	4	1
Hunched back when moving		X	4	1
Short steps		X	3	1
Not relaxed even standing or		X	2	0
Not relaxed even laying		X	2	0
Reluctant or unable to stand up		X	4	1
Standing up with difficulty		X	3	1
Not walking		X	2	0

## Sheet: Results Specific
ITEM	VARIABLE	Easily comprehensible and intuitive	Ambiguous, might be interpreted with different meanings	Useful to describe the emotional state of pre- and post-operative bovines	Relevant to assess the welfare of pre- and post-operative bovines		To assess each term, use a likert-scale from 1 to 5,
1. Facial expression	Neutral look	2	4	2	4		where 1 corresponded to ‘not at all’, and 5 to ‘completely’.
	The cow is attentive	4	2	4	4
	The cow is focused on a task (eating, ruminating)	5	1	5	5		Row Labels	Average of Easily comprehensible and intuitive	Average of Relevant to assess the welfare of pre- and post-operative bovines	Average of Ambiguous, might be interpreted with different meanings	Average of Useful to describe the emotional state of pre- and post-operative bovines
	The cow is sleeping	5	1	5	5		1. Facial expression	2.57143	3.14286	3.57143	3
	Partially tense expression	3	5	4	4		2. Ear position	4.875	3.875	1.125	3.875
	The cow is not attentive or focused on task	1	4	1	1		3. Appetite	5	4.875	1.375	4.5
	Might have furrows above eyes and nostrils	4	2	4	4		4. Posture when standing	4.75	4.875	1.5	4.25
	Tense expression/strained appearance	5	1	5	5		5. Posture when lying down	4.71429	3.71429	1.57143	3.57143
	The cow has a worried or strained look	1	5	3	3		6. Miscellaneous Behaviours	4.5	4.875	1.5	4.25
	The cow has furrows above the eyes	5	1	5	5		7. Interactive behaviour with the environment	4.125	4.625	2	4.5
	The cow has puckers above the nostrils	5	2	4	4		8. Response to approach	4.5	3.75	1.875	3.25
2. Ear position	Both ears forward	5	1	2	2		9. Activity and locomotion	4.375	4.5	1.75	4.375
	One ear forward or back and the other listening	5	1	2	2		(blank)	4.31519	4.16327	1.87528	3.96372
	Both ears back	5	1	2	2		Grand Total	4.32681	4.17808	1.86301	3.96477
	Ears moving in different directions (not forward or back)	5	2	2	2
	Lambs’ ears, the pinna facing slightly down	4	3	2	2
3. Appetite	Normorexia and/or rumination	5	1	5	5		Row Labels	Average of Easily comprehensible and intuitive	Average of Relevant to assess the welfare of pre- and post-operative bovines	Average of Ambiguous, might be interpreted with different meanings	Average of Useful to describe the emotional state of pre- and post-operative bovines
	Hyporexia	3	4	4	4		Active and attentive to environmental stimuli*	4.125	4.625	2	4.5
	Anorexia	3	4	4	4		Anorexia	4.625	4.625	1.625	4.125
4. Posture when standing	Arches the back	5	2	5	5		Apathetic; does not react to environmental stimuli	4.5	4.625	1.625	4.5
	Hind limbs extended caudally	5	1	5	5		Apathetic; when near other animals might remain close to the other animals	4.375	4.125	2	4.25
	Top of the head below the line of spinal column (if not eating)	5	1	5	5		Arches the back	4.75	4.875	1.5	4.25
5. Posture when lying down	Ventral recumbency with full or partial extension of one or both hind limbs	5	1	5	5		Attention towards the painful area	4.25	4.25	2	4
	Head on/close to the ground	5	1	5	5		Both ears back	4.85714	3.85714	1.57143	3.71429
	Extends the neck and body forward when in ventral recumbency	5	1	5	5		Both ears forward	4.875	3.875	1.125	3.875
6. Miscellaneous Behaviours	Kicking/foot stamping	5	1	5	5		Do not look at observer	4.375	3.875	1.75	3.5
	Wagging the tail abruptly and repeatedly	5	2	2	2		Ears forward	4.875	4.375	1.375	4.25
	Licking the surgical wound	5	1	5	5		Ears moving in different directions (not forward or back)	4.42857	2.71429	1.71429	2.71429
	Attention towards the painful area	5	2	5	5		Ears not forward	4.75	4	1.75	3.75
	Gross pain behaviour a) weight shifting	5	1	5	5		Eating or ruminating	5	4.75	1.125	4.375
	Gross pain behaviour b) lifting one foot of the ground	5	1	5	5		Extends the neck and body forward when in ventral recumbency	4.75	4.375	1.5	3.875
	Gross pain behaviour c) tooth grinding	5	1	5	5		Gross pain behaviour a) weight shifting	4.5	4.875	1.375	4.5
	Gross pain behaviour d) chewing	4	3	4	4		Gross pain behaviour b) lifting one foot of the ground	4.625	4.875	1.375	4.625
	Gross pain behaviour e) groaning	5	2	5	5		Gross pain behaviour c) tooth grinding	4.625	4.75	1.25	4.625
	Gross pain behaviour f) restlessness (pacing)	5	1	5	5		Gross pain behaviour d) chewing	3.75	3.375	2.25	3.5
	Gross pain behaviour g) piloerection	5	1	3	3		Gross pain behaviour e) groaning	4.375	4.875	1.625	4.5
7. Interactive behaviour with the environment	Active and attentive to environmental stimuli*	5	3	5	5		Gross pain behaviour f) restlessness (pacing)	4.125	4.375	2	4.25
	When near other animals, can interact with and/or accompany the group	5	2	5	5		Gross pain behaviour g) piloerection	4.25	3.5	1.75	3.625
	Apathetic; when near other animals might remain close to the other animals	5	2	5	5		Head low	4.625	4.5	1.625	4.5
	Interacts little when stimulated	5	1	5	5		Head on/close to the ground	4.375	4.25	1.625	3.875
	Apathetic; does not react to environmental stimuli	5	1	5	5		Head up	4.625	4.375	1.5	4.375
	May be isolated	5	3	5	5		Hind limbs extended caudally	4.25	4.25	1.5	3.5
	May not accompany the other animals	4	3	5	5		Hunched back when moving	4.375	4.75	1.75	4
8. Response to approach	Look at observer	5	2	4	4		Hyporexia	3.75	3.75	2.5	3.5
	Head up	5	1	5	5		Interacts little when stimulated	3.875	4.25	1.75	4.125
	Ears forward	5	1	4	4		Kicking/foot stamping	4.5	4.875	1.5	4.25
	Occupied with activity (grooming, ruminating)	4	2	5	5		Lambs’ ears, the pinna facing slightly down	4.75	4.25	1.75	4.125
	Do not look at observer	5	3	3	5		Licking the surgical wound	4.71429	4.71429	1.28571	4.14286
	Ears not forward	5	3	3	3		Look at observer	4.5	3.75	1.875	3.25
	Head low	5	2	5	4		May be isolated	4.125	4.25	2.375	4.25
9. Activity and locomotion	Moves normally	5	1	5	5		May not accompany the other animals	4	4.125	2.5	4.125
	Moves less frequently	2	5	4	5		Might have furrows above eyes and nostrils	3.85714	3.71429	2.42857	3.85714
	Moves only when stimulated*	5	2	4	4		Moves less frequently	3.75	4	3.125	3.625
	Relaxed in ventral recumbency position	5	1	5	5		Moves normally	4.375	4.5	1.75	4.375
	Standing still	5	1	5	5		Moves only when stimulated*	4.75	4.5	2	4.25
	Walking with no obviously abnormal gait	5	1	4	5		Neutral look	2.57143	3.14286	3.57143	3
	Eating or ruminating	5	1	5	5		Normorexia and/or rumination	5	4.875	1.375	4.5
	Walking with restriction	4	3	4	5		Not relaxed even laying	3.25	4	2.375	4
	Hunched back when moving	2	4	5	5		Not relaxed even standing or	3.375	3.625	2.5	4
	Short steps	5	3	5	5		Not walking	4.375	4.125	2.625	4.125
	Not relaxed even standing or	3	2	5	3		Occupied with activity (grooming, ruminating)	4.625	3.375	1.625	3.625
	Not relaxed even laying	3	2	5	5		One ear forward or back and the other listening	4.375	2.625	1.5	2.75
	Reluctant or unable to stand up	5	1	5	5		Partially tense expression	3	3.625	3.5	3.25
	Standing up with difficulty	5	1	5	5		Relaxed in ventral recumbency position	4.25	4.375	1.75	4.125
	Not walking	5	5	2	2		Reluctant or unable to stand up	4.875	4.875	1.25	4.375
1. Facial expression	Neutral look	2	4	2	2		Short steps	4.5	4.375	1.75	4
	The cow is attentive	4	2	5	3		Standing still	4.625	3.875	1.875	3.875
	The cow is focused on a task (eating, ruminating)	5	1	4	5		Standing up with difficulty	4.75	5	1.25	4.125
	The cow is sleeping	3	3	2	2		Tense expression/strained appearance	3.375	4.25	2.375	4.25
	Partially tense expression	1	4	3	3		The cow has a worried or strained look	3	3.85714	2.57143	3.71429
	The cow is not attentive or focused on task	1	5	1	1		The cow has furrows above the eyes	4.42857	4.28571	1.71429	4.28571
	Might have furrows above eyes and nostrils						The cow has puckers above the nostrils	4.57143	3.57143	2.14286	3.57143
	Tense expression/strained appearance	1	4	3	3		The cow is attentive	4.25	4.125	2.25	4
	The cow has a worried or strained look						The cow is focused on a task (eating, ruminating)	4.875	4.375	1.75	4.125
	The cow has furrows above the eyes						The cow is not attentive or focused on task	3.125	2.875	3.25	2.875
	The cow has puckers above the nostrils						The cow is sleeping	4.25	3.875	1.75	3.375
2. Ear position	Both ears forward	5	1	5	4		Top of the head below the line of spinal column (if not eating)	4.75	4.375	1.25	4.5
	One ear forward or back and the other listening	2	3	1	1		Ventral recumbency with full or partial extension of one or both hind limbs	4.71429	3.71429	1.57143	3.57143
	Both ears back						Wagging the tail abruptly and repeatedly	4.5	3.875	1.75	3.125
	Ears moving in different directions (not forward or back)						Walking with no obviously abnormal gait	4.875	4.625	1.25	4.25
	Lambs’ ears, the pinna facing slightly down	5	1	5	4		Walking with restriction	4.375	4.625	1.875	4.25
3. Appetite	Normorexia and/or rumination	5	1	4	4		When near other animals, can interact with and/or accompany the group	4.375	4.375	1.75	4.25
	Hyporexia	3	3	4	4		Grand Total	4.32681	4.17808	1.86301	3.96477
	Anorexia	5	1	4	4
4. Posture when standing	Arches the back	4	2	3	5
	Hind limbs extended caudally	4	2	3	5
	Top of the head below the line of spinal column (if not eating)	5	1	5	4
5. Posture when lying down	Ventral recumbency with full or partial extension of one or both hind limbs
	Head on/close to the ground	3	3	4	3
	Extends the neck and body forward when in ventral recumbency	4	2	3	4
6. Miscellaneous Behaviours	Kicking/foot stamping	4	2	3	5
	Wagging the tail abruptly and repeatedly	3	3	3	3
	Licking the surgical wound	.	.	.	.
	Attention towards the painful area	3	3	4	4
	Gross pain behaviour a) weight shifting	3	2	4	4
	Gross pain behaviour b) lifting one foot of the ground	3	2	4	4
	Gross pain behaviour c) tooth grinding	5	1	5	5
	Gross pain behaviour d) chewing	5	1	4	4
	Gross pain behaviour e) groaning	3	3	4	5
	Gross pain behaviour f) restlessness (pacing)	1	5	1	1
	Gross pain behaviour g) piloerection	3	1	1	1
7. Interactive behaviour with the environment	Active and attentive to environmental stimuli*	2	4	3	3
	When near other animals, can interact with and/or accompany the group	2	3	3	3
	Apathetic; when near other animals might remain close to the other animals	3	2	4	3
	Interacts little when stimulated	2	3	3	3
	Apathetic; does not react to environmental stimuli	2	4	3	3
	May be isolated	5	2	4	3
	May not accompany the other animals	5	2	4	3
8. Response to approach	Look at observer	3	4	2	2
	Head up	4	2	4	3
	Ears forward	5	2	3	3
	Occupied with activity (grooming, ruminating)	5	1	4	3
	Do not look at observer	5	1	2	2
	Ears not forward	5	3	3	3
	Head low	5	2	3	3
9. Activity and locomotion	Moves normally	4	2	4	3
	Moves less frequently	2	4	2	2
	Moves only when stimulated*	4	2	3	4
	Relaxed in ventral recumbency position	3	3	3	3
	Standing still	3	4	3	3
	Walking with no obviously abnormal gait	5	2	4	4
	Eating or ruminating	5	1	4	4
	Walking with restriction	3	3	4	4
	Hunched back when moving	5	2	3	5
	Short steps	3	3	2	4
	Not relaxed even standing or	2	4	3	2
	Not relaxed even laying	2	4	3	3
	Reluctant or unable to stand up	5	1	3	5
	Standing up with difficulty	4	2	2	5
	Not walking	5	4	4	2
1. Facial expression	Neutral look	3	1	5	5
	The cow is attentive	3	4	5	5
	The cow is focused on a task (eating, ruminating)	5	1	5	5
	The cow is sleeping	5	1	1	5
	Partially tense expression	1	5	1	4
	The cow is not attentive or focused on task	4	2	5	5
	Might have furrows above eyes and nostrils	1	5	4	4
	Tense expression/strained appearance	3	1	5	5
	The cow has a worried or strained look	3	1	5	5
	The cow has furrows above the eyes	5	1	5	4
	The cow has puckers above the nostrils	5	1	5	4
2. Ear position	Both ears forward	5	1	5	5
	One ear forward or back and the other listening	5	1	3	3
	Both ears back	5	1	5	5
	Ears moving in different directions (not forward or back)	5	1	3	3
	Lambs’ ears, the pinna facing slightly down	5	1	5	5
3. Appetite	Normorexia and/or rumination	5	1	3	5
	Hyporexia	3	1	3	3
	Anorexia	5	1	3	5
4. Posture when standing	Arches the back	5	1	5	5
	Hind limbs extended caudally	4	2	2	5
	Top of the head below the line of spinal column (if not eating)	5	1	5	5
5. Posture when lying down	Ventral recumbency with full or partial extension of one or both hind limbs	5	1	3	3
	Head on/close to the ground	5	1	5	5
	Extends the neck and body forward when in ventral recumbency	5	1	5	5
6. Miscellaneous Behaviours	Kicking/foot stamping	5	1	5	5
	Wagging the tail abruptly and repeatedly	5	1	3	5
	Licking the surgical wound	5	1	5	5
	Attention towards the painful area	5	1	5	5
	Gross pain behaviour a) weight shifting	5	1	5	5
	Gross pain behaviour b) lifting one foot of the ground	5	1	5	5
	Gross pain behaviour c) tooth grinding	5	1	5	5
	Gross pain behaviour d) chewing	2	5	3	3
	Gross pain behaviour e) groaning	5	1	5	5
	Gross pain behaviour f) restlessness (pacing)	5	1	4	5
	Gross pain behaviour g) piloerection	5	1	5	5
7. Interactive behaviour with the environment	Active and attentive to environmental stimuli*	3	1	5	5
	When near other animals, can interact with and/or accompany the group	5	1	5	5
	Apathetic; when near other animals might remain close to the other animals	5	1	5	5
	Interacts little when stimulated	5	1	5	5
	Apathetic; does not react to environmental stimuli	5	1	5	5
	May be isolated	1	5	5	5
	May not accompany the other animals	1	5	5	5
8. Response to approach	Look at observer	5	1	4	4
	Head up	4	1	5	5
	Ears forward	5	1	5	5
	Occupied with activity (grooming, ruminating)	5	1	5	5
	Do not look at observer	5	1	5	5
	Ears not forward	5	1	5	5
	Head low	5	1	5	5
9. Activity and locomotion	Moves normally	4	1	5	5
	Moves less frequently	5	4	5	5
	Moves only when stimulated*	5	4	5	5
	Relaxed in ventral recumbency position	5	1	5	5
	Standing still	5	1	4	4
	Walking with no obviously abnormal gait	5	1	5	5
	Eating or ruminating	5	1	3	5
	Walking with restriction	5	1	5	5
	Hunched back when moving	5	1	5	5
	Short steps	5	1	5	3
	Not relaxed even standing or	4	2	5	5
	Not relaxed even laying	4	1	5	5
	Reluctant or unable to stand up	5	1	5	5
	Standing up with difficulty	5	1	5	5
	Not walking	1	5	5	5
1. Facial expression	Neutral look	3	4	3	3
	The cow is attentive	5	3	4	4
	The cow is focused on a task (eating, ruminating)	5	4	4	5
	The cow is sleeping	4	2	4	4
	Partially tense expression	3	3	4	4
	The cow is not attentive or focused on task	3	3	4	4
	Might have furrows above eyes and nostrils	4	3	3	3
	Tense expression/strained appearance	3	3	4	4
	The cow has a worried or strained look	3	3	4	4
	The cow has furrows above the eyes	3	4	3	3
	The cow has puckers above the nostrils	3	3	3	3
2. Ear position	Both ears forward	4	2	5	5
	One ear forward or back and the other listening	4	2	4	4
	Both ears back	4	2	4	4
	Ears moving in different directions (not forward or back)	3	3	3	3
	Lambs’ ears, the pinna facing slightly down	4	3	4	4
3. Appetite	Normorexia and/or rumination	5	2	5	5
	Hyporexia	3	3	4	4
	Anorexia	5	1	5	5
4. Posture when standing	Arches the back	4	3	4	4
	Hind limbs extended caudally	3	3	4	4
	Top of the head below the line of spinal column (if not eating)	3	3	4	4
5. Posture when lying down	Ventral recumbency with full or partial extension of one or both hind limbs	4	3	3	4
	Head on/close to the ground	4	3	4	4
	Extends the neck and body forward when in ventral recumbency	4	3	4	4
6. Miscellaneous Behaviours	Kicking/foot stamping	3	3	4	5
	Wagging the tail abruptly and repeatedly	3	3	4	5
	Licking the surgical wound	4	2	5	5
	Attention towards the painful area	4	3	4	5
	Gross pain behaviour a) weight shifting	4	2	4	5
	Gross pain behaviour b) lifting one foot of the ground	4	2	5	5
	Gross pain behaviour c) tooth grinding	5	2	5	5
	Gross pain behaviour d) chewing	4	3	4	4
	Gross pain behaviour e) groaning	4	2	4	5
	Gross pain behaviour f) restlessness (pacing)	3	3	5	5
	Gross pain behaviour g) piloerection	3	3	4	4
7. Interactive behaviour with the environment	Active and attentive to environmental stimuli*	4	2	4	5
	When near other animals, can interact with and/or accompany the group	3	3	3	3
	Apathetic; when near other animals might remain close to the other animals	3	3	3	3
	Interacts little when stimulated	4	2	4	4
	Apathetic; does not react to environmental stimuli	4	3	4	4
	May be isolated	3	3	3	3
	May not accompany the other animals	3	3	3	3
8. Response to approach	Look at observer	4	2	3	4
	Head up	4	3	4	4
	Ears forward	4	3	4	4
	Occupied with activity (grooming, ruminating)	5	2	5	5
	Do not look at observer	3	3	3	3
	Ears not forward	4	3	4	4
	Head low	3	3	4	4
9. Activity and locomotion	Moves normally	4	3	4	4
	Moves less frequently	4	3	4	4
	Moves only when stimulated*	4	3	4	4
	Relaxed in ventral recumbency position	4	2	4	5
	Standing still	4	3	4	4
	Walking with no obviously abnormal gait	4	2	4	4
	Eating or ruminating	5	2	5	5
	Walking with restriction	3	3	4	4
	Hunched back when moving	4	2	4	5
	Short steps	4	2	4	4
	Not relaxed even standing or	3	3	4	4
	Not relaxed even laying	3	3	4	4
	Reluctant or unable to stand up	4	3	4	4
	Standing up with difficulty	4	2	4	5
	Not walking	4	3	4	4
1. Facial expression	Neutral look
	The cow is attentive	5	1	3	5
	The cow is focused on a task (eating, ruminating)	5	1	5	5
	The cow is sleeping	3	3	3	3
	Partially tense expression	5	2	4	4
	The cow is not attentive or focused on task	5	3	4	4
	Might have furrows above eyes and nostrils	4	1	4	4
	Tense expression/strained appearance	4	1	4	4
	The cow has a worried or strained look	3	3	3	3
	The cow has furrows above the eyes	4	2	4	4
	The cow has puckers above the nostrils	4	2	4	4
2. Ear position	Both ears forward	5	1	4	4
	One ear forward or back and the other listening	4	2	4	4
	Both ears back	5	1	5	5
	Ears moving in different directions (not forward or back)	3	3	3	3
	Lambs’ ears, the pinna facing slightly down	5	1	5	5
3. Appetite	Normorexia and/or rumination	5	3	5	5
	Hyporexia	3	3	3	3
	Anorexia	5	2	5	5
4. Posture when standing	Arches the back	5	1	5	5
	Hind limbs extended caudally	5	1	5	5
	Top of the head below the line of spinal column (if not eating)	5	1	5	5
5. Posture when lying down	Ventral recumbency with full or partial extension of one or both hind limbs	5	1	4	4
	Head on/close to the ground	4	2	4	5
	Extends the neck and body forward when in ventral recumbency	5	2	5	5
6. Miscellaneous Behaviours	Kicking/foot stamping	4	2	4	4
	Wagging the tail abruptly and repeatedly	5	2	5	5
	Licking the surgical wound	4	2	4	4
	Attention towards the painful area	3	3	3	3
	Gross pain behaviour a) weight shifting	5	2	5	5
	Gross pain behaviour b) lifting one foot of the ground	5	2	5	5
	Gross pain behaviour c) tooth grinding	4	2	4	4
	Gross pain behaviour d) chewing	3	3	3	3
	Gross pain behaviour e) groaning	4	2	4	4
	Gross pain behaviour f) restlessness (pacing)	5	2	5	5
	Gross pain behaviour g) piloerection	4	2	4	4
7. Interactive behaviour with the environment	Active and attentive to environmental stimuli*	5	1	5	5
	When near other animals, can interact with and/or accompany the group	5	1	5	5
	Apathetic; when near other animals might remain close to the other animals	5	1	5	5
	Interacts little when stimulated	4	1	5	5
	Apathetic; does not react to environmental stimuli	5	1	5	5
	May be isolated	5	1	5	5
	May not accompany the other animals	5	2	5	5
8. Response to approach	Look at observer	4	2	4	4
	Head up	5	1	5	5
	Ears forward	5	1	5	5
	Occupied with activity (grooming, ruminating)	5	1	1	1
	Do not look at observer	4	2	4	4
	Ears not forward	5	1	5	5
	Head low	5	1	5	5
9. Activity and locomotion	Moves normally	5	1	5	5
	Moves less frequently	5	2	5	5
	Moves only when stimulated*	5	2	5	5
	Relaxed in ventral recumbency position	5	1	5	5
	Standing still	5	1	5	5
	Walking with no obviously abnormal gait	5	1	5	5
	Eating or ruminating	5	1	5	5
	Walking with restriction	5	1	5	5
	Hunched back when moving	5	1	5	5
	Short steps	5	1	5	5
	Not relaxed even standing or	4	2	4	4
	Not relaxed even laying	4	2	4	4
	Reluctant or unable to stand up	5	1	5	5
	Standing up with difficulty	5	1	5	5
	Not walking	5	1	5	5
1. Facial expression	Neutral look	3	2	3	3
	The cow is attentive	5	1	5	5
	The cow is focused on a task (eating, ruminating)	5	1	5	5
	The cow is sleeping	5	1	5	5
	Partially tense expression	5	1	4	4
	The cow is not attentive or focused on task	5	1	4	4
	Might have furrows above eyes and nostrils	5	1	5	5
	Tense expression/strained appearance	5	1	5	5
	The cow has a worried or strained look	5	1	5	5
	The cow has furrows above the eyes	5	1	5	5
	The cow has puckers above the nostrils	5	1	5	5
2. Ear position	Both ears forward	5	1	5	5
	One ear forward or back and the other listening	5	1	3	3
	Both ears back	5	1	5	5
	Ears moving in different directions (not forward or back)	5	1	3	3
	Lambs’ ears, the pinna facing slightly down	5	1	5	5
3. Appetite	Normorexia and/or rumination	5	1	5	5
	Hyporexia	5	1	3	3
	Anorexia	5	1	5	5
4. Posture when standing	Arches the back	5	1	5	5
	Hind limbs extended caudally	5	1	5	5
	Top of the head below the line of spinal column (if not eating)	5	1	5	5
5. Posture when lying down	Ventral recumbency with full or partial extension of one or both hind limbs	5	1	5	5
	Head on/close to the ground	5	1	5	5
	Extends the neck and body forward when in ventral recumbency	5	1	5	5
6. Miscellaneous Behaviours	Kicking/foot stamping	5	1	5	5
	Wagging the tail abruptly and repeatedly	5	1	5	5
	Licking the surgical wound	5	1	5	5
	Attention towards the painful area	5	1	5	5
	Gross pain behaviour a) weight shifting	5	1	5	5
	Gross pain behaviour b) lifting one foot of the ground	5	1	5	5
	Gross pain behaviour c) tooth grinding	5	1	5	5
	Gross pain behaviour d) chewing	5	1	5	5
	Gross pain behaviour e) groaning	5	1	5	5
	Gross pain behaviour f) restlessness (pacing)	5	1	5	5
	Gross pain behaviour g) piloerection	5	1	3	3
7. Interactive behaviour with the environment	Active and attentive to environmental stimuli*	5	1	5	5
	When near other animals, can interact with and/or accompany the group	5	1	5	5
	Apathetic; when near other animals might remain close to the other animals	5	1	5	5
	Interacts little when stimulated	5	1	5	5
	Apathetic; does not react to environmental stimuli	5	1	5	5
	May be isolated	5	1	5	5
	May not accompany the other animals	5	1	4	4
8. Response to approach	Look at observer	5	1	5	5
	Head up	5	1	5	5
	Ears forward	5	1	5	5
	Occupied with activity (grooming, ruminating)	5	1	4	4
	Do not look at observer	5	1	5	5
	Ears not forward	5	1	5	5
	Head low	5	1	5	5
9. Activity and locomotion	Moves normally	5	1	5	5
	Moves less frequently	5	1	4	4
	Moves only when stimulated*	5	1	5	5
	Relaxed in ventral recumbency position	5	1	5	5
	Standing still	5	1	5	5
	Walking with no obviously abnormal gait	5	1	5	5
	Eating or ruminating	5	1	5	5
	Walking with restriction	5	1	5	5
	Hunched back when moving	5	1	5	5
	Short steps	5	1	5	5
	Not relaxed even standing or	5	1	5	5
	Not relaxed even laying	5	1	5	5
	Reluctant or unable to stand up	5	1	5	5
	Standing up with difficulty	5	1	5	5
	Not walking	5	1	5	5
1. Facial expression	Neutral look	2	5	3	2
	The cow is attentive	4	3	4	5
	The cow is focused on a task (eating, ruminating)	5	3	2	2
	The cow is sleeping	4	1	4	4
	Partially tense expression	3	4	1	1
	The cow is not attentive or focused on task	3	3	1	1
	Might have furrows above eyes and nostrils	5	3	3	2
	Tense expression/strained appearance	2	4	4	4
	The cow has a worried or strained look	4	1	2	3
	The cow has furrows above the eyes	5	1	5	5
	The cow has puckers above the nostrils	5	4	1	1
2. Ear position	Both ears forward	5	1	3	2
	One ear forward or back and the other listening	5	1	1	1
	Both ears back	5	4	1	2
	Ears moving in different directions (not forward or back)	5	1	2	2
	Lambs’ ears, the pinna facing slightly down	5	1	5	5
3. Appetite	Normorexia and/or rumination	5	1	5	5
	Hyporexia	5	2	5	5
	Anorexia	5	1	5	5
4. Posture when standing	Arches the back	5	1	5	5
	Hind limbs extended caudally	4	1	2	2
	Top of the head below the line of spinal column (if not eating)	5	1	4	4
5. Posture when lying down	Ventral recumbency with full or partial extension of one or both hind limbs	4	3	2	2
	Head on/close to the ground	4	1	2	2
	Extends the neck and body forward when in ventral recumbency	5	1	2	2
6. Miscellaneous Behaviours	Kicking/foot stamping	5	1	5	5
	Wagging the tail abruptly and repeatedly	5	1	1	1
	Licking the surgical wound	5	1	3	4
	Attention towards the painful area	4	2	2	2
	Gross pain behaviour a) weight shifting	4	1	5	5
	Gross pain behaviour b) lifting one foot of the ground	5	1	5	5
	Gross pain behaviour c) tooth grinding	5	1	4	4
	Gross pain behaviour d) chewing	4	1	2	2
	Gross pain behaviour e) groaning	5	1	5	5
	Gross pain behaviour f) restlessness (pacing)	5	1	5	5
	Gross pain behaviour g) piloerection	5	3	5	5
7. Interactive behaviour with the environment	Active and attentive to environmental stimuli*	4	2	5	5
	When near other animals, can interact with and/or accompany the group	5	1	5	5
	Apathetic; when near other animals might remain close to the other animals	4	3	3	3
	Interacts little when stimulated	3	3	2	2
	Apathetic; does not react to environmental stimuli	5	1	5	5
	May be isolated	5	1	5	5
	May not accompany the other animals	5	1	5	5
8. Response to approach	Look at observer	5	2	2	2
	Head up	5	2	4	4
	Ears forward	5	1	4	4
	Occupied with activity (grooming, ruminating)	3	3	2	1
	Do not look at observer	3	2	2	2
	Ears not forward	4	1	2	2
	Head low	5	1	5	5
9. Activity and locomotion	Moves normally	4	2	5	5
	Moves less frequently	3	3	3	3
	Moves only when stimulated*	5	1	5	5
	Relaxed in ventral recumbency position	3	2	2	2
	Standing still	5	3	2	2
	Walking with no obviously abnormal gait	5	1	5	5
	Eating or ruminating	5	1	5	5
	Walking with restriction	5	2	5	5
	Hunched back when moving	4	2	3	3
	Short steps	4	1	4	4
	Not relaxed even standing or	3	2	2	2
	Not relaxed even laying	2	2	2	2
	Reluctant or unable to stand up	5	1	5	5
	Standing up with difficulty	5	1	5	5
	Not walking	5	1	5	5
1. Facial expression	Neutral look	3	5	3	3
	The cow is attentive	4	2	2	2
	The cow is focused on a task (eating, ruminating)	4	2	3	3
	The cow is sleeping	5	2	3	3
	Partially tense expression	3	4	5	5
	The cow is not attentive or focused on task	3	5	3	3
	Might have furrows above eyes and nostrils	4	2	4	4
	Tense expression/strained appearance	4	4	4	4
	The cow has a worried or strained look	2	4	4	4
	The cow has furrows above the eyes	4	2	3	4
	The cow has puckers above the nostrils	5	2	3	4
2. Ear position	Both ears forward	5	1	2	4
	One ear forward or back and the other listening	5	1	4	3
	Both ears back	5	1	4	4
	Ears moving in different directions (not forward or back)	5	1	3	3
	Lambs’ ears, the pinna facing slightly down	5	3	2	4
3. Appetite	Normorexia and/or rumination	5	1	4	5
	Hyporexia	5	3	2	4
	Anorexia	4	2	2	4
4. Posture when standing	Arches the back	5	1	2	5
	Hind limbs extended caudally	4	1	2	3
	Top of the head below the line of spinal column (if not eating)	5	1	3	3
5. Posture when lying down	Ventral recumbency with full or partial extension of one or both hind limbs	5	1	3	3
	Head on/close to the ground	5	1	2	5
	Extends the neck and body forward when in ventral recumbency	5	1	2	5
6. Miscellaneous Behaviours	Kicking/foot stamping	5	1	3	5
	Wagging the tail abruptly and repeatedly	5	1	2	5
	Licking the surgical wound	5	1	2	5
	Attention towards the painful area	5	1	4	5
	Gross pain behaviour a) weight shifting	5	1	3	5
	Gross pain behaviour b) lifting one foot of the ground	5	1	3	5
	Gross pain behaviour c) tooth grinding	3	1	4	5
	Gross pain behaviour d) chewing	3	1	3	2
	Gross pain behaviour e) groaning	4	1	4	5
	Gross pain behaviour f) restlessness (pacing)	4	2	4	4
	Gross pain behaviour g) piloerection	4	2	4	3
7. Interactive behaviour with the environment	Active and attentive to environmental stimuli*	5	2	4	4
	When near other animals, can interact with and/or accompany the group	5	2	3	4
	Apathetic; when near other animals might remain close to the other animals	5	3	4	4
	Interacts little when stimulated	3	2	4	5
	Apathetic; does not react to environmental stimuli	5	1	4	5
	May be isolated	4	3	2	3
	May not accompany the other animals	4	3	2	3
8. Response to approach	Look at observer	5	1	2	5
	Head up	5	1	3	4
	Ears forward	5	1	4	5
	Occupied with activity (grooming, ruminating)	5	2	3	3
	Do not look at observer	5	1	4	5
	Ears not forward	5	1	3	5
	Head low	4	2	4	5
9. Activity and locomotion	Moves normally	4	3	2	4
	Moves less frequently	4	3	2	4
	Moves only when stimulated*	5	1	3	4
	Relaxed in ventral recumbency position	4	3	4	5
	Standing still	5	1	3	3
	Walking with no obviously abnormal gait	5	1	2	4
	Eating or ruminating	5	1	3	4
	Walking with restriction	5	1	2	4
	Hunched back when moving	5	1	2	5
	Short steps	5	2	2	5
	Not relaxed even standing or	3	4	4	4
	Not relaxed even laying	3	4	4	4
	Reluctant or unable to stand up	5	1	3	5
	Standing up with difficulty	5	1	2	5
	Not walking	5	1	3	5
